# Supplementary material for: Otud6b induces pulmonary arterial hypertension by mediating the Calpain-1/HIF-1α signaling pathway
Source: Cell Mol Life Sci. 2024 Jun 15;81(1):258. doi: 10.1007/s00018-024-05291-3 (PMC11335297; doi:10.1007/s00018-024-05291-3)
Supplement: Supplementary file 2 — Supplementary Material 2 [file 18_2024_5291_MOESM2_ESM.xlsx]

## Sheet: Annotation_Combine
Protein accession	Protein description	Gene name	MW [kDa]	C1	CK1	M1	MK1	C2	CK2	M2	MK2	C3	CK3	M3	MK3	CK/C Ratio	CK/C P value	CK/M Ratio	CK/M P value	M/C Ratio	M/C P value	MK/C Ratio	MK/C P value	MK/CK Ratio	MK/CK P value	MK/M Ratio	MK/M P value	Subcellular localization	KEGG KO No.	KEGG Gene	KEGG pathway	Biological Process	Cellular Component	Molecular Function	Pfam ID	Domain description	COG/KOG category	COG/KOG NO.	COG/KOG description
B2RQC6	CAD protein OS=Mus musculus OX=10090 GN=Cad PE=1 SV=1	Cad	243.24	0.928	1.142	0.961	0.954	0.956	1.142	0.956	0.994	0.953	1.162	0.936	0.925	1.215	6.14422e-05	1.208	4.48563e-05	1.006	0.672486	1.013	0.620262	0.834	0.00108552	1.007	0.781884	cytoplasm	K11540	CAD; carbamoyl-phosphate synthase / aspartate carbamoyltransferase / dihydroorotase [EC:6.3.5.5 2.1.3.2 3.5.2.3]	mmu00240 Pyrimidine metabolism; mmu00250 Alanine, aspartate and glutamate metabolism; mmu01100 Metabolic pathways; mmu01240 Biosynthesis of cofactors	GO:0000050 urea cycle; GO:0000052 citrulline metabolic process; GO:0006082 organic acid metabolic process; GO:0006139 nucleobase-containing compound metabolic process; GO:0006206 pyrimidine nucleobase metabolic process; GO:0006207 'de novo' pyrimidine nucleobase biosynthetic process; GO:0006213 pyrimidine nucleoside metabolic process; GO:0006220 pyrimidine nucleotide metabolic process; GO:0006221…	GO:0005622 intracellular; GO:0005623 cell; GO:0005634 nucleus; GO:0005654 nucleoplasm; GO:0005737 cytoplasm; GO:0005739 mitochondrion; GO:0005829 cytosol; GO:0016363 nuclear matrix; GO:0030424 axon; GO:0031974 membrane-enclosed lumen; GO:0031981 nuclear lumen; GO:0032991 protein-containing complex; GO:0034399 nuclear periphery; GO:0036477 somatodendritic compartment; GO:0042995 cell projection; G…	GO:0000166 nucleotide binding; GO:0001882 nucleoside binding; GO:0001884 pyrimidine nucleoside binding; GO:0002134 UTP binding; GO:0003824 catalytic activity; GO:0004070 aspartate carbamoyltransferase activity; GO:0004087 carbamoyl-phosphate synthase (ammonia) activity; GO:0004088 carbamoyl-phosphate synthase (glutamine-hydrolyzing) activity; GO:0004151 dihydroorotase activity; GO:0004672 protein…	PF00988; PF00117; PF02786; PF02787; PF02142; PF01979; PF02729; PF00185	Carbamoyl-phosphate synthase small chain, CPSase domain; Glutamine amidotransferase class-I; Carbamoyl-phosphate synthase L chain, ATP binding domain; Carbamoyl-phosphate synthetase large chain, oligomerisation domain; MGS-like domain; Amidohydrolase family; Aspartate/ornithine carbamoyltransferase, carbamoyl-P binding domain; Aspartate/ornithine carbamoyltransferase, Asp/Orn binding domain	F	KOG0370	Multifunctional pyrimidine synthesis protein CAD (includes carbamoyl-phophate synthetase, aspartate transcarbamylase, and glutamine amidotransferase)
P62876	DNA-directed RNA polymerases I, II, and III subunit RPABC5 OS=Mus musculus OX=10090 GN=Polr2l PE=3 SV=1	Polr2l	7.645					0.973	1.136	0.982	0.929	0.986	1.087	0.98	0.967	1.135	0.031706	1.133	0.0299457	1.002	0.838714	0.968	0.25986	0.853	0.0333425	0.966	0.228508	cytoplasm	K03007	RPB10; DNA-directed RNA polymerases I, II, and III subunit RPABC5	mmu03020 RNA polymerase; mmu04623 Cytosolic DNA-sensing pathway; mmu05016 Huntington disease	GO:0000375 RNA splicing, via transesterification reactions; GO:0000377 RNA splicing, via transesterification reactions with bulged adenosine as nucleophile; GO:0000398 mRNA splicing, via spliceosome; GO:0006139 nucleobase-containing compound metabolic process; GO:0006259 DNA metabolic process; GO:0006281 DNA repair; GO:0006283 transcription-coupled nucleotide-excision repair; GO:0006289 nucleotid…	GO:0000428 DNA-directed RNA polymerase complex; GO:0005622 intracellular; GO:0005623 cell; GO:0005634 nucleus; GO:0005654 nucleoplasm; GO:0005665 RNA polymerase II, core complex; GO:0005666 RNA polymerase III complex; GO:0005730 nucleolus; GO:0005736 RNA polymerase I complex; GO:0005737 cytoplasm; GO:0005829 cytosol; GO:0016591 RNA polymerase II, holoenzyme; GO:0030880 RNA polymerase complex; GO:…	GO:0003824 catalytic activity; GO:0003899 DNA-directed 5'-3' RNA polymerase activity; GO:0005488 binding; GO:0008270 zinc ion binding; GO:0016740 transferase activity; GO:0016772 transferase activity, transferring phosphorus-containing groups; GO:0016779 nucleotidyltransferase activity; GO:0034062 5'-3' RNA polymerase activity; GO:0043167 ion binding; GO:0043169 cation binding; GO:0046872 metal i…	PF01194	RNA polymerases N / 8 kDa subunit	K	KOG3497	DNA-directed RNA polymerase, subunit RPB10
Q9DA80	Radial spoke head protein 3 homolog B OS=Mus musculus OX=10090 GN=Rsph3b PE=2 SV=1	Rsph3b	45.168	1.046	1.122	0.874	0.978	1.085	1.111	0.925	0.907	1.078	1.098	0.875	0.977	1.038	0.044101	1.246	0.000368288	0.833	0.00112127	0.892	0.0137302	0.859	0.00407405	1.07	0.0958394	cytoplasm	K23965				GO:0005623 cell; GO:0005929 cilium; GO:0042995 cell projection; GO:0043226 organelle; GO:0120025 plasma membrane bounded cell projection;
Q62241	U1 small nuclear ribonucleoprotein C OS=Mus musculus OX=10090 GN=Snrpc PE=1 SV=1	Snrpc	17.364	0.847	1.11	1.029	1.024	1.04	1.074	0.977	0.973	0.924	1.1	1.011	0.98	1.168	0.0577773	1.088	0.00940156	1.073	0.29431	1.059	0.380357	0.907	0.00633314	0.987	0.577149	nucleus	K11095	SNRPC; U1 small nuclear ribonucleoprotein C	mmu03040 Spliceosome	GO:0000245 spliceosomal complex assembly; GO:0000375 RNA splicing, via transesterification reactions; GO:0000377 RNA splicing, via transesterification reactions with bulged adenosine as nucleophile; GO:0000395 mRNA 5'-splice site recognition; GO:0000398 mRNA splicing, via spliceosome; GO:0006139 nucleobase-containing compound metabolic process; GO:0006376 mRNA splice site selection; GO:0006396 RN…	GO:0000243 commitment complex; GO:0005622 intracellular; GO:0005623 cell; GO:0005634 nucleus; GO:0005681 spliceosomal complex; GO:0005684 U2-type spliceosomal complex; GO:0005685 U1 snRNP; GO:0030532 small nuclear ribonucleoprotein complex; GO:0032991 protein-containing complex; GO:0043226 organelle; GO:0043227 membrane-bounded organelle; GO:0043229 intracellular organelle; GO:0043231 intracellul…	GO:0003676 nucleic acid binding; GO:0003723 RNA binding; GO:0005488 binding; GO:0030627 pre-mRNA 5'-splice site binding; GO:0036002 pre-mRNA binding; GO:0043021 ribonucleoprotein complex binding; GO:0044877 protein-containing complex binding; GO:0070990 snRNP binding; GO:0097159 organic cyclic compound binding; GO:1901363 heterocyclic compound binding; GO:1990446 U1 snRNP binding;	PF06220	U1 zinc finger	A	KOG3454	U1 snRNP-specific protein C
P27005	Protein S100-A8 OS=Mus musculus OX=10090 GN=S100a8 PE=1 SV=3	S100a8	10.294	0.955	1.553	0.789	0.742	1.022	1.406	0.775	0.803	0.923	1.616	0.686	0.774	1.578	0.000878036	2.033	0.00029939	0.776	0.00870663	0.8	0.00405841	0.507	0.000137088	1.031	0.558248	cytoplasm	K21127	S100A8; protein S100-A8	mmu04657 IL-17 signaling pathway	GO:0001558 regulation of cell growth; GO:0001775 cell activation; GO:0001816 cytokine production; GO:0002218 activation of innate immune response; GO:0002221 pattern recognition receptor signaling pathway; GO:0002224 toll-like receptor signaling pathway; GO:0002237 response to molecule of bacterial origin; GO:0002252 immune effector process; GO:0002253 activation of immune response; GO:0002263 ce…	GO:0005576 extracellular region; GO:0005615 extracellular space; GO:0005622 intracellular; GO:0005623 cell; GO:0005737 cytoplasm; GO:0005829 cytosol; GO:0005856 cytoskeleton; GO:0005886 plasma membrane; GO:0012505 endomembrane system; GO:0016020 membrane; GO:0030141 secretory granule; GO:0031410 cytoplasmic vesicle; GO:0031974 membrane-enclosed lumen; GO:0031982 vesicle; GO:0031983 vesicle lumen;…	GO:0005102 signaling receptor binding; GO:0005488 binding; GO:0005504 fatty acid binding; GO:0005509 calcium ion binding; GO:0005515 protein binding; GO:0008017 microtubule binding; GO:0008092 cytoskeletal protein binding; GO:0008270 zinc ion binding; GO:0008289 lipid binding; GO:0015631 tubulin binding; GO:0031406 carboxylic acid binding; GO:0033293 monocarboxylic acid binding; GO:0035325 Toll-l…	PF01023	S-100/ICaBP type calcium binding domain
Q91V61	Sideroflexin-3 OS=Mus musculus OX=10090 GN=Sfxn3 PE=1 SV=1	Sfxn3	35.406	1.016	0.971	0.994	1.026	0.998	0.955	1.014	1.015	1.023	0.958	0.992	1.029	0.95	0.00449714	0.961	0.0104064	0.988	0.294594	1.011	0.269612	1.064	0.000686356	1.023	0.0470867	cytoplasm	K23500			GO:0006810 transport; GO:0006811 ion transport; GO:0006820 anion transport; GO:0006842 tricarboxylic acid transport; GO:0015711 organic anion transport; GO:0015849 organic acid transport; GO:0034220 ion transmembrane transport; GO:0035674 tricarboxylic acid transmembrane transport; GO:0046942 carboxylic acid transport; GO:0051179 localization; GO:0051234 establishment of localization; GO:0055085 …	GO:0005622 intracellular; GO:0005623 cell; GO:0005737 cytoplasm; GO:0005739 mitochondrion; GO:0005740 mitochondrial envelope; GO:0016020 membrane; GO:0031090 organelle membrane; GO:0031966 mitochondrial membrane; GO:0031967 organelle envelope; GO:0031975 envelope; GO:0043226 organelle; GO:0043227 membrane-bounded organelle; GO:0043229 intracellular organelle; GO:0043231 intracellular membrane-bou…	GO:0005215 transporter activity; GO:0005342 organic acid transmembrane transporter activity; GO:0005371 tricarboxylate secondary active transmembrane transporter activity; GO:0008509 anion transmembrane transporter activity; GO:0008514 organic anion transmembrane transporter activity; GO:0015075 ion transmembrane transporter activity; GO:0015142 tricarboxylic acid transmembrane transporter activi…			S	KOG3767	Sideroflexin
P46062	Signal-induced proliferation-associated protein 1 OS=Mus musculus OX=10090 GN=Sipa1 PE=1 SV=2	Sipa1	112.06	1.042	1.024	0.997	0.956	1.042	1.03	0.983	0.962	1.084	1.038	0.99	0.939	0.976	0.154135	1.041	0.00207638	0.937	0.00952801	0.902	0.00235946	0.924	0.000661783	0.962	0.00955142	nucleus	K08013	SIPA1; signal-induced proliferation-associated gene 1	mmu04015 Rap1 signaling pathway; mmu04670 Leukocyte transendothelial migration	GO:0001101 response to acid chemical; GO:0001558 regulation of cell growth; GO:0006950 response to stress; GO:0006996 organelle organization; GO:0007010 cytoskeleton organization; GO:0007154 cell communication; GO:0007162 negative regulation of cell adhesion; GO:0007165 signal transduction; GO:0008283 cell population proliferation; GO:0009414 response to water deprivation; GO:0009415 response to …	GO:0005622 intracellular; GO:0005623 cell; GO:0005737 cytoplasm; GO:0005829 cytosol; GO:0012505 endomembrane system; GO:0030133 transport vesicle; GO:0031410 cytoplasmic vesicle; GO:0031982 vesicle; GO:0032991 protein-containing complex; GO:0043226 organelle; GO:0043227 membrane-bounded organelle; GO:0043229 intracellular organelle; GO:0097708 intracellular vesicle;	GO:0005096 GTPase activator activity; GO:0005488 binding; GO:0005515 protein binding; GO:0008022 protein C-terminus binding; GO:0008047 enzyme activator activity; GO:0030234 enzyme regulator activity; GO:0030695 GTPase regulator activity; GO:0060589 nucleoside-triphosphatase regulator activity; GO:0098772 molecular function regulator;	PF00595	PDZ domain (Also known as DHR or GLGF)	T	KOG3686	Rap1-GTPase-activating protein (Rap1GAP)
P62317	Small nuclear ribonucleoprotein Sm D2 OS=Mus musculus OX=10090 GN=Snrpd2 PE=1 SV=1	Snrpd2	13.527	1.043	1.064	0.978	0.933	1.055	1.041	0.987	0.931	1.024	1.064	0.984	0.952	1.015	0.257311	1.075	0.000756832	0.945	0.00332061	0.902	0.000778722	0.889	0.000314944	0.955	0.00369965	cytoplasm	K11096	SNRPD2; small nuclear ribonucleoprotein D2	mmu03040 Spliceosome	GO:0000245 spliceosomal complex assembly; GO:0000375 RNA splicing, via transesterification reactions; GO:0000377 RNA splicing, via transesterification reactions with bulged adenosine as nucleophile; GO:0000387 spliceosomal snRNP assembly; GO:0000398 mRNA splicing, via spliceosome; GO:0006139 nucleobase-containing compound metabolic process; GO:0006396 RNA processing; GO:0006397 mRNA processing; G…	GO:0005622 intracellular; GO:0005623 cell; GO:0005634 nucleus; GO:0005654 nucleoplasm; GO:0005681 spliceosomal complex; GO:0005682 U5 snRNP; GO:0005684 U2-type spliceosomal complex; GO:0005685 U1 snRNP; GO:0005686 U2 snRNP; GO:0005687 U4 snRNP; GO:0005689 U12-type spliceosomal complex; GO:0005737 cytoplasm; GO:0005829 cytosol; GO:0030532 small nuclear ribonucleoprotein complex; GO:0031974 membran…	GO:0005488 binding; GO:0043021 ribonucleoprotein complex binding; GO:0044877 protein-containing complex binding; GO:0070990 snRNP binding; GO:1990446 U1 snRNP binding;	PF01423	LSM domain	A	KOG3459	Small nuclear ribonucleoprotein (snRNP) Sm core protein
P09926	Surfeit locus protein 2 OS=Mus musculus OX=10090 GN=Surf2 PE=1 SV=1	Surf2	30.355																									nucleus					GO:0005622 intracellular; GO:0005623 cell; GO:0005634 nucleus; GO:0005654 nucleoplasm; GO:0005730 nucleolus; GO:0005886 plasma membrane; GO:0016020 membrane; GO:0016604 nuclear body; GO:0016607 nuclear speck; GO:0031974 membrane-enclosed lumen; GO:0031981 nuclear lumen; GO:0043226 organelle; GO:0043227 membrane-bounded organelle; GO:0043228 non-membrane-bounded organelle; GO:0043229 intracellular…
Q91YE8	Synaptopodin-2 OS=Mus musculus OX=10090 GN=Synpo2 PE=1 SV=2	Synpo2	116.53	1.14	0.879	0.962	0.99	1.183	0.906	0.996	0.96	1.141	0.904	0.98	0.98	0.776	8.44855e-05	0.915	0.00318184	0.848	0.000478446	0.846	0.000385834	1.09	0.00296239	0.997	0.850967	nucleus	K24066			GO:0000045 autophagosome assembly; GO:0001932 regulation of protein phosphorylation; GO:0006914 autophagy; GO:0006996 organelle organization; GO:0007033 vacuole organization; GO:0008152 metabolic process; GO:0009056 catabolic process; GO:0009987 cellular process; GO:0010638 positive regulation of organelle organization; GO:0016043 cellular component organization; GO:0016236 macroautophagy; GO:001…	GO:0001725 stress fiber; GO:0005622 intracellular; GO:0005623 cell; GO:0005634 nucleus; GO:0005737 cytoplasm; GO:0005829 cytosol; GO:0005856 cytoskeleton; GO:0005912 adherens junction; GO:0005925 focal adhesion; GO:0015629 actin cytoskeleton; GO:0030016 myofibril; GO:0030017 sarcomere; GO:0030018 Z disc; GO:0030054 cell junction; GO:0030055 cell-substrate junction; GO:0031674 I band; GO:0032432 a…	GO:0003779 actin binding; GO:0005488 binding; GO:0005515 protein binding; GO:0008092 cytoskeletal protein binding; GO:0031005 filamin binding; GO:0042805 actinin binding; GO:0051371 muscle alpha-actinin binding; GO:0051393 alpha-actinin binding; GO:0071889 14-3-3 protein binding;	PF00595	PDZ domain (Also known as DHR or GLGF)	TZ	KOG1703	Adaptor protein Enigma and related PDZ-LIM proteins
Q8CF89	TGF-beta-activated kinase 1 and MAP3K7-binding protein 1 OS=Mus musculus OX=10090 GN=Tab1 PE=1 SV=2	Tab1	54.616	0.904	1.026	1.026	1.055	0.838	1.042	1.06	1.065	0.862	1.07	1.017	1.043	1.205	0.00178881	1.011	0.557812	1.192	0.00231289	1.215	0.00105001	1.008	0.587494	1.019	0.239681	nucleus	K04403	MAP3K7IP1; TAK1-binding protein 1	mmu05140 Leishmaniasis; mmu04010 MAPK signaling pathway; mmu04064 NF-kappa B signaling pathway; mmu05161 Hepatitis B; mmu04621 NOD-like receptor signaling pathway; mmu05135 Yersinia infection; mmu05132 Salmonella infection; mmu05145 Toxoplasmosis; mmu05169 Epstein-Barr virus infection; mmu04620 Toll-like receptor signaling pathway; mmu04380 Osteoclast differentiation; mmu04668 TNF signaling pathw…	GO:0000185 activation of MAPKKK activity; GO:0001568 blood vessel development; GO:0001701 in utero embryonic development; GO:0001932 regulation of protein phosphorylation; GO:0001934 positive regulation of protein phosphorylation; GO:0001944 vasculature development; GO:0003007 heart morphogenesis; GO:0003205 cardiac chamber development; GO:0003279 cardiac septum development; GO:0007154 cell commu…	GO:0005622 intracellular; GO:0005623 cell; GO:0005634 nucleus; GO:0005654 nucleoplasm; GO:0005737 cytoplasm; GO:0005829 cytosol; GO:0016604 nuclear body; GO:0016607 nuclear speck; GO:0031974 membrane-enclosed lumen; GO:0031981 nuclear lumen; GO:0032991 protein-containing complex; GO:0043226 organelle; GO:0043227 membrane-bounded organelle; GO:0043229 intracellular organelle; GO:0043231 intracellu…	GO:0005488 binding; GO:0005515 protein binding; GO:0008047 enzyme activator activity; GO:0019207 kinase regulator activity; GO:0019209 kinase activator activity; GO:0019899 enzyme binding; GO:0019900 kinase binding; GO:0019901 protein kinase binding; GO:0030234 enzyme regulator activity; GO:0044877 protein-containing complex binding; GO:0048273 mitogen-activated protein kinase p38 binding; GO:005…			T	KOG0698	Serine/threonine protein phosphatase
Q9R099	Transducin beta-like protein 2 OS=Mus musculus OX=10090 GN=Tbl2 PE=1 SV=2	Tbl2	49.583	1.07	0.972	1.008	0.956	1.126	0.931	1.023	0.921	1.072	0.968	1.035	0.917	0.879	0.00391561	0.936	0.013813	0.938	0.0257878	0.855	0.00182269	0.973	0.227062	0.911	0.0036739	extracellular	K23325			GO:0001666 response to hypoxia; GO:0006950 response to stress; GO:0006986 response to unfolded protein; GO:0007154 cell communication; GO:0007165 signal transduction; GO:0009267 cellular response to starvation; GO:0009605 response to external stimulus; GO:0009628 response to abiotic stimulus; GO:0009987 cellular process; GO:0009991 response to extracellular stimulus; GO:0010033 response to organi…	GO:0005622 intracellular; GO:0005623 cell; GO:0005737 cytoplasm; GO:0005783 endoplasmic reticulum; GO:0005789 endoplasmic reticulum membrane; GO:0012505 endomembrane system; GO:0016020 membrane; GO:0016021 integral component of membrane; GO:0030176 integral component of endoplasmic reticulum membrane; GO:0031224 intrinsic component of membrane; GO:0031227 intrinsic component of endoplasmic reticu…	GO:0005488 binding; GO:0005515 protein binding; GO:0019899 enzyme binding; GO:0019900 kinase binding; GO:0019901 protein kinase binding; GO:0031369 translation initiation factor binding; GO:0051219 phosphoprotein binding;			S	KOG2096	WD40 repeat protein
Q9DAJ2	Tektin-1 OS=Mus musculus OX=10090 GN=Tekt1 PE=1 SV=1	Tekt1	48.64																									cytoplasm	K18628			GO:0001539 cilium or flagellum-dependent cell motility; GO:0003341 cilium movement; GO:0006928 movement of cell or subcellular component; GO:0006996 organelle organization; GO:0007017 microtubule-based process; GO:0007018 microtubule-based movement; GO:0009987 cellular process; GO:0016043 cellular component organization; GO:0022607 cellular component assembly; GO:0030030 cell projection organizat…	GO:0005622 intracellular; GO:0005623 cell; GO:0005634 nucleus; GO:0005856 cytoskeleton; GO:0005929 cilium; GO:0015630 microtubule cytoskeleton; GO:0031514 motile cilium; GO:0036126 sperm flagellum; GO:0042995 cell projection; GO:0043226 organelle; GO:0043227 membrane-bounded organelle; GO:0043228 non-membrane-bounded organelle; GO:0043229 intracellular organelle; GO:0043231 intracellular membrane…				Z	KOG2685	Cystoskeletal protein Tektin
Q08189	Protein-glutamine gamma-glutamyltransferase E OS=Mus musculus OX=10090 GN=Tgm3 PE=1 SV=2	Tgm3	77.308	0.99	0.887	1.042	1.095									0.896		0.851		1.053		1.106		1.234		1.051		cytoplasm	K05620			GO:0001942 hair follicle development; GO:0002009 morphogenesis of an epithelium; GO:0006464 cellular protein modification process; GO:0006807 nitrogen compound metabolic process; GO:0007275 multicellular organism development; GO:0007399 nervous system development; GO:0008152 metabolic process; GO:0008544 epidermis development; GO:0009653 anatomical structure morphogenesis; GO:0009888 tissue devel…	GO:0001533 cornified envelope; GO:0005622 intracellular; GO:0005623 cell; GO:0005737 cytoplasm; GO:0005886 plasma membrane; GO:0009898 cytoplasmic side of plasma membrane; GO:0016020 membrane; GO:0019897 extrinsic component of plasma membrane; GO:0019898 extrinsic component of membrane; GO:0031234 extrinsic component of cytoplasmic side of plasma membrane; GO:0071944 cell periphery; GO:0098552 si…	GO:0003810 protein-glutamine gamma-glutamyltransferase activity; GO:0003824 catalytic activity; GO:0005488 binding; GO:0005509 calcium ion binding; GO:0016740 transferase activity; GO:0016746 transferase activity, transferring acyl groups; GO:0016755 transferase activity, transferring amino-acyl groups; GO:0043167 ion binding; GO:0043169 cation binding; GO:0046872 metal ion binding; GO:0140096 ca…	PF00868; PF00927	Transglutaminase family; Transglutaminase family, C-terminal ig like domain
Q3UFY8	tRNA methyltransferase 10 homolog C OS=Mus musculus OX=10090 GN=Trmt10c PE=1 SV=2	Trmt10c	48.385	1.026	1.115	0.95	0.932	1.034	1.048	1.02	0.918					1.05	0.261869	1.098	0.185536	0.956	0.332809	0.898	0.00619793	0.855	0.0394207	0.939	0.228913	mitochondria	K17654			GO:0000959 mitochondrial RNA metabolic process; GO:0000963 mitochondrial RNA processing; GO:0000964 mitochondrial RNA 5'-end processing; GO:0000965 mitochondrial RNA 3'-end processing; GO:0000966 RNA 5'-end processing; GO:0001510 RNA methylation; GO:0006139 nucleobase-containing compound metabolic process; GO:0006396 RNA processing; GO:0006399 tRNA metabolic process; GO:0006400 tRNA modification;…	GO:0005622 intracellular; GO:0005623 cell; GO:0005634 nucleus; GO:0005654 nucleoplasm; GO:0005737 cytoplasm; GO:0005739 mitochondrion; GO:0005759 mitochondrial matrix; GO:0030677 ribonuclease P complex; GO:0030678 mitochondrial ribonuclease P complex; GO:0031974 membrane-enclosed lumen; GO:0031981 nuclear lumen; GO:0032991 protein-containing complex; GO:0043226 organelle; GO:0043227 membrane-boun…	GO:0000049 tRNA binding; GO:0003676 nucleic acid binding; GO:0003723 RNA binding; GO:0003824 catalytic activity; GO:0005488 binding; GO:0008168 methyltransferase activity; GO:0008173 RNA methyltransferase activity; GO:0008174 mRNA methyltransferase activity; GO:0008175 tRNA methyltransferase activity; GO:0008757 S-adenosylmethionine-dependent methyltransferase activity; GO:0009019 tRNA (guanine-N…			S	KOG2967	Uncharacterized conserved protein
Q9D938	Transmembrane protein 160 OS=Mus musculus OX=10090 GN=Tmem160 PE=2 SV=1	Tmem160	19.587	1.1	0.995	0.928	1.002	1.109	0.982	0.917	1.019	1.154	0.976	0.904	0.996	0.878	0.00121303	1.074	0.00164047	0.817	0.000266488	0.897	0.00265805	1.022	0.0735346	1.097	0.000801697	mitochondria
P97789	5'-3' exoribonuclease 1 OS=Mus musculus OX=10090 GN=Xrn1 PE=1 SV=1	Xrn1	194.31	0.897	1.032	1.058	1.022	0.966	1.046	0.992	1.038	0.917	1.01	1.002	1.055	1.111	0.0121224	1.012	0.620734	1.098	0.0347138	1.121	0.00867532	1.009	0.55934	1.021	0.399229	nucleus	K12618	XRN1; 5'-3' exoribonuclease 1 [EC:3.1.13.-]	mmu03018 RNA degradation; mmu03008 Ribosome biogenesis in eukaryotes	GO:0000003 reproduction; GO:0000723 telomere maintenance; GO:0000956 nuclear-transcribed mRNA catabolic process; GO:0006139 nucleobase-containing compound metabolic process; GO:0006259 DNA metabolic process; GO:0006396 RNA processing; GO:0006401 RNA catabolic process; GO:0006402 mRNA catabolic process; GO:0006417 regulation of translation; GO:0006725 cellular aromatic compound metabolic process; …	GO:0000932 P-body; GO:0005622 intracellular; GO:0005623 cell; GO:0005737 cytoplasm; GO:0005829 cytosol; GO:0005886 plasma membrane; GO:0016020 membrane; GO:0030425 dendrite; GO:0032991 protein-containing complex; GO:0035770 ribonucleoprotein granule; GO:0036464 cytoplasmic ribonucleoprotein granule; GO:0036477 somatodendritic compartment; GO:0042995 cell projection; GO:0043005 neuron projection; …	GO:0002151 G-quadruplex RNA binding; GO:0003676 nucleic acid binding; GO:0003677 DNA binding; GO:0003723 RNA binding; GO:0003824 catalytic activity; GO:0004518 nuclease activity; GO:0004527 exonuclease activity; GO:0004532 exoribonuclease activity; GO:0004534 5'-3' exoribonuclease activity; GO:0004540 ribonuclease activity; GO:0005488 binding; GO:0008409 5'-3' exonuclease activity; GO:0016787 hyd…			DL	KOG2045	5'-3' exonuclease XRN1/KEM1/SEP1 involved in DNA strand exchange and mRNA turnover
Q8C006	Tripartite motif-containing protein 35 OS=Mus musculus OX=10090 GN=Trim35 PE=1 SV=2	Trim35	57.345	1.025	0.981	1.069	0.943									0.957		0.918		1.043		0.92		0.961		0.882		nucleus	K12012			GO:0002376 immune system process; GO:0006950 response to stress; GO:0006952 defense response; GO:0006955 immune response; GO:0007346 regulation of mitotic cell cycle; GO:0008285 negative regulation of cell population proliferation; GO:0010941 regulation of cell death; GO:0010942 positive regulation of cell death; GO:0040012 regulation of locomotion; GO:0040013 negative regulation of locomotion; G…	GO:0005622 intracellular; GO:0005623 cell; GO:0005634 nucleus; GO:0005737 cytoplasm; GO:0043226 organelle; GO:0043227 membrane-bounded organelle; GO:0043229 intracellular organelle; GO:0043231 intracellular membrane-bounded organelle;		PF13445; PF00643	RING-type zinc-finger, LisH dimerisation motif; B-box zinc finger	O	KOG2177	Predicted E3 ubiquitin ligase
Q8BRH0	Protein O-mannosyl-transferase TMTC3 OS=Mus musculus OX=10090 GN=Tmtc3 PE=1 SV=2	Tmtc3	104.2	1.03	0.881	1.046	1.009	1.059	0.98	1.045	0.981	1.08	0.926	0.999	0.973	0.879	0.0185477	0.902	0.0387852	0.975	0.2844	0.935	0.0188946	1.063	0.130305	0.959	0.0892111	plasma membrane	K23424			GO:0001763 morphogenesis of a branching structure; GO:0002009 morphogenesis of an epithelium; GO:0003401 axis elongation; GO:0006950 response to stress; GO:0007275 multicellular organism development; GO:0009653 anatomical structure morphogenesis; GO:0009791 post-embryonic development; GO:0009887 animal organ morphogenesis; GO:0009888 tissue development; GO:0009893 positive regulation of metabolic…	GO:0005622 intracellular; GO:0005623 cell; GO:0005737 cytoplasm; GO:0005783 endoplasmic reticulum; GO:0012505 endomembrane system; GO:0043226 organelle; GO:0043227 membrane-bounded organelle; GO:0043229 intracellular organelle; GO:0043231 intracellular membrane-bounded organelle;				S	KOG1124	FOG: TPR repeat
Q62283	Tetraspanin-7 OS=Mus musculus OX=10090 GN=Tspan7 PE=1 SV=2	Tspan7	27.544	1.11	1.074	0.948	0.864	1.441	0.925	0.884	0.798	1.088	1.072	0.944	0.924	0.844	0.187723	1.106	0.142641	0.763	0.0479922	0.711	0.0285233	0.842	0.0582248	0.932	0.207334	plasma membrane	K06571	TSPAN7; tetraspanin-7	mmu05202 Transcriptional misregulation in cancer	GO:0007154 cell communication; GO:0007165 signal transduction; GO:0007166 cell surface receptor signaling pathway; GO:0009987 cellular process; GO:0023052 signaling; GO:0050789 regulation of biological process; GO:0050794 regulation of cellular process; GO:0050896 response to stimulus; GO:0051716 cellular response to stimulus; GO:0065007 biological regulation;	GO:0005623 cell; GO:0005886 plasma membrane; GO:0005887 integral component of plasma membrane; GO:0016020 membrane; GO:0016021 integral component of membrane; GO:0031224 intrinsic component of membrane; GO:0031226 intrinsic component of plasma membrane; GO:0071944 cell periphery;				S	KOG3882	Tetraspanin family integral membrane protein
Q8JZU2	Tricarboxylate transport protein, mitochondrial OS=Mus musculus OX=10090 GN=Slc25a1 PE=1 SV=1	Slc25a1	33.931	1.286	0.893	0.978	0.906	1.223	0.878	0.975	0.918	1.177	0.917	0.992	0.893	0.729	0.000384727	0.913	0.00263458	0.799	0.00102955	0.737	0.000345277	1.011	0.50903	0.923	0.00109508	cytoplasm	K15100			GO:0005975 carbohydrate metabolic process; GO:0005996 monosaccharide metabolic process; GO:0006006 glucose metabolic process; GO:0006094 gluconeogenesis; GO:0006139 nucleobase-containing compound metabolic process; GO:0006163 purine nucleotide metabolic process; GO:0006164 purine nucleotide biosynthetic process; GO:0006637 acyl-CoA metabolic process; GO:0006725 cellular aromatic compound metaboli…	GO:0005622 intracellular; GO:0005623 cell; GO:0005737 cytoplasm; GO:0005739 mitochondrion; GO:0005740 mitochondrial envelope; GO:0005743 mitochondrial inner membrane; GO:0016020 membrane; GO:0016021 integral component of membrane; GO:0019866 organelle inner membrane; GO:0031090 organelle membrane; GO:0031224 intrinsic component of membrane; GO:0031966 mitochondrial membrane; GO:0031967 organelle …	GO:0005215 transporter activity; GO:0005342 organic acid transmembrane transporter activity; GO:0008509 anion transmembrane transporter activity; GO:0008514 organic anion transmembrane transporter activity; GO:0015075 ion transmembrane transporter activity; GO:0015137 citrate transmembrane transporter activity; GO:0015142 tricarboxylic acid transmembrane transporter activity; GO:0015318 inorganic…			C	KOG0756	Mitochondrial tricarboxylate/dicarboxylate carrier proteins
Q9DBG9	Tax1-binding protein 3 OS=Mus musculus OX=10090 GN=Tax1bp3 PE=1 SV=1	Tax1bp3	13.722	0.973	0.936	1.066	1.041	0.996	0.971	0.989	1.05	0.971	0.915	1.044	1.07	0.96	0.0975985	0.911	0.0297593	1.054	0.0930121	1.075	0.00324186	1.12	0.00401017	1.02	0.442477	mitochondria	K24067			GO:0007154 cell communication; GO:0007165 signal transduction; GO:0007264 small GTPase mediated signal transduction; GO:0007265 Ras protein signal transduction; GO:0007266 Rho protein signal transduction; GO:0008285 negative regulation of cell population proliferation; GO:0009966 regulation of signal transduction; GO:0009968 negative regulation of signal transduction; GO:0009987 cellular process;…	GO:0001650 fibrillar center; GO:0005622 intracellular; GO:0005623 cell; GO:0005634 nucleus; GO:0005730 nucleolus; GO:0005737 cytoplasm; GO:0005829 cytosol; GO:0005856 cytoskeleton; GO:0005886 plasma membrane; GO:0015629 actin cytoskeleton; GO:0016020 membrane; GO:0031974 membrane-enclosed lumen; GO:0031981 nuclear lumen; GO:0043226 organelle; GO:0043227 membrane-bounded organelle; GO:0043228 non-…	GO:0005488 binding; GO:0005515 protein binding; GO:0008013 beta-catenin binding; GO:0008022 protein C-terminus binding;	PF00595	PDZ domain (Also known as DHR or GLGF)	M	KOG3553	Tax interaction protein TIP1
Q3TW96	UDP-N-acetylhexosamine pyrophosphorylase-like protein 1 OS=Mus musculus OX=10090 GN=Uap1l1 PE=1 SV=1	Uap1l1	56.613	0.832	1.196	0.992	0.978	0.864	1.116	0.966	1.027	0.85	1.187	0.984	0.996	1.374	0.000204274	1.189	0.00175544	1.156	0.00042532	1.179	0.00079318	0.858	0.00423555	1.02	0.292714	cytoplasm,nucleus	K00972	UAP1; UDP-N-acetylglucosamine/UDP-N-acetylgalactosamine diphosphorylase [EC:2.7.7.23 2.7.7.83]	mmu00520 Amino sugar and nucleotide sugar metabolism; mmu01100 Metabolic pathways	GO:0006040 amino sugar metabolic process; GO:0006047 UDP-N-acetylglucosamine metabolic process; GO:0006048 UDP-N-acetylglucosamine biosynthetic process; GO:0006139 nucleobase-containing compound metabolic process; GO:0006725 cellular aromatic compound metabolic process; GO:0006793 phosphorus metabolic process; GO:0006807 nitrogen compound metabolic process; GO:0008152 metabolic process; GO:000905…	GO:0005622 intracellular; GO:0005623 cell; GO:0005737 cytoplasm; GO:0005829 cytosol;	GO:0003824 catalytic activity; GO:0003977 UDP-N-acetylglucosamine diphosphorylase activity; GO:0016740 transferase activity; GO:0016772 transferase activity, transferring phosphorus-containing groups; GO:0016779 nucleotidyltransferase activity; GO:0070569 uridylyltransferase activity;			M	KOG2388	UDP-N-acetylglucosamine pyrophosphorylase
Q8BWQ6	VPS35 endosomal protein-sorting factor-like OS=Mus musculus OX=10090 GN=Vps35l PE=1 SV=2	Vps35l	109.08	0.877	1.044	0.987	1.056	0.878	1.005	1.034	1.032	0.887	1.04	1.013	1.054	1.169	0.000245576	1.018	0.376276	1.148	0.000580601	1.189	2.96728e-05	1.017	0.293852	1.036	0.0840667	plasma membrane				GO:0006810 transport; GO:0006892 post-Golgi vesicle-mediated transport; GO:0006893 Golgi to plasma membrane transport; GO:0016192 vesicle-mediated transport; GO:0048193 Golgi vesicle transport; GO:0051179 localization; GO:0051234 establishment of localization; GO:0098876 vesicle-mediated transport to the plasma membrane;					U	KOG3682	Predicted membrane protein (associated with esophageal cancer in humans)
D3YX43	V-set and immunoglobulin domain-containing protein 10 OS=Mus musculus OX=10090 GN=Vsig10 PE=3 SV=2	Vsig10	60.521					1.115	0.946	1.011	0.952					0.848		0.936		0.907		0.854		1.006		0.942		extracellular							PF07679; PF13927	Immunoglobulin I-set domain; Immunoglobulin domain
P15920	V-type proton ATPase 116 kDa subunit a2 OS=Mus musculus OX=10090 GN=Atp6v0a2 PE=1 SV=2	Atp6v0a2	98.144	1.05	1.056	0.992	0.925					1.085	0.962	1.007	0.969	0.945	0.365863	1.01	0.875153	0.936	0.0677267	0.887	0.0519018	0.939	0.352412	0.947	0.156631	plasma membrane	K02154	ATPeV0A; V-type H+-transporting ATPase subunit a	mmu04966 Collecting duct acid secretion; mmu05165 Human papillomavirus infection; mmu00190 Oxidative phosphorylation; mmu01100 Metabolic pathways; mmu05323 Rheumatoid arthritis; mmu05152 Tuberculosis; mmu04142 Lysosome; mmu04145 Phagosome; mmu04721 Synaptic vesicle cycle	GO:0000041 transition metal ion transport; GO:0002376 immune system process; GO:0006139 nucleobase-containing compound metabolic process; GO:0006163 purine nucleotide metabolic process; GO:0006164 purine nucleotide biosynthetic process; GO:0006725 cellular aromatic compound metabolic process; GO:0006753 nucleoside phosphate metabolic process; GO:0006754 ATP biosynthetic process; GO:0006793 phosph…	GO:0001669 acrosomal vesicle; GO:0005622 intracellular; GO:0005623 cell; GO:0005737 cytoplasm; GO:0005768 endosome; GO:0005773 vacuole; GO:0005774 vacuolar membrane; GO:0005886 plasma membrane; GO:0005929 cilium; GO:0010008 endosome membrane; GO:0012505 endomembrane system; GO:0012506 vesicle membrane; GO:0016020 membrane; GO:0016469 proton-transporting two-sector ATPase complex; GO:0016471 vacuo…	GO:0003824 catalytic activity; GO:0005215 transporter activity; GO:0005488 binding; GO:0005515 protein binding; GO:0008324 cation transmembrane transporter activity; GO:0015075 ion transmembrane transporter activity; GO:0015077 monovalent inorganic cation transmembrane transporter activity; GO:0015078 proton transmembrane transporter activity; GO:0015318 inorganic molecular entity transmembrane t…			C	KOG2189	Vacuolar H+-ATPase V0 sector, subunit a
Q8BJ05	Zinc finger CCCH domain-containing protein 14 OS=Mus musculus OX=10090 GN=Zc3h14 PE=1 SV=1	Zc3h14	82.408	1.018	1.018	1.047	0.944	1.092	0.994	1.01	0.963	1.052	1.005	1.03	0.958	0.954	0.0952249	0.977	0.140675	0.976	0.356924	0.906	0.00965982	0.95	0.00477752	0.928	0.00340477	nucleus	K23038			GO:0009892 negative regulation of metabolic process; GO:0009894 regulation of catabolic process; GO:0010468 regulation of gene expression; GO:0010605 negative regulation of macromolecule metabolic process; GO:0010608 posttranscriptional regulation of gene expression; GO:0010629 negative regulation of gene expression; GO:0019219 regulation of nucleobase-containing compound metabolic process; GO:00…	GO:0005622 intracellular; GO:0005623 cell; GO:0005634 nucleus; GO:0005654 nucleoplasm; GO:0005730 nucleolus; GO:0005737 cytoplasm; GO:0016604 nuclear body; GO:0016607 nuclear speck; GO:0030424 axon; GO:0030425 dendrite; GO:0031974 membrane-enclosed lumen; GO:0031981 nuclear lumen; GO:0032838 plasma membrane bounded cell projection cytoplasm; GO:0032839 dendrite cytoplasm; GO:0032991 protein-conta…	GO:0003676 nucleic acid binding; GO:0003723 RNA binding; GO:0003727 single-stranded RNA binding; GO:0005488 binding; GO:0008143 poly(A) binding; GO:0070717 poly-purine tract binding; GO:0097159 organic cyclic compound binding; GO:1901363 heterocyclic compound binding;			A	KOG3702	Nuclear polyadenylated RNA binding protein
Q8BYK6	YTH domain-containing family protein 3 OS=Mus musculus OX=10090 GN=Ythdf3 PE=1 SV=2	Ythdf3	63.961	0.766	0.889	1.14	1.202	0.874	0.99	1.072	1.073	0.876	0.94	1.08	1.112	1.12	0.101592	0.856	0.0131392	1.308	0.00503669	1.346	0.00583864	1.201	0.0159593	1.029	0.513915	nucleus	K20102			GO:0006417 regulation of translation; GO:0006446 regulation of translational initiation; GO:0009889 regulation of biosynthetic process; GO:0009890 negative regulation of biosynthetic process; GO:0009891 positive regulation of biosynthetic process; GO:0009892 negative regulation of metabolic process; GO:0009893 positive regulation of metabolic process; GO:0009894 regulation of catabolic process; G…		GO:0003676 nucleic acid binding; GO:0003723 RNA binding; GO:0005488 binding; GO:0043021 ribonucleoprotein complex binding; GO:0043022 ribosome binding; GO:0044877 protein-containing complex binding; GO:0097159 organic cyclic compound binding; GO:1901363 heterocyclic compound binding; GO:1990247 N6-methyladenosine-containing RNA binding;	PF04146	YT521-B-like domain	S	KOG1901	Uncharacterized high-glucose-regulated protein
Q8BJ90	Zinc finger protein 771 OS=Mus musculus OX=10090 GN=Znf771 PE=2 SV=1	Znf771	35.767																									nucleus				GO:0006355 regulation of transcription, DNA-templated; GO:0006357 regulation of transcription by RNA polymerase II; GO:0009889 regulation of biosynthetic process; GO:0010468 regulation of gene expression; GO:0010556 regulation of macromolecule biosynthetic process; GO:0019219 regulation of nucleobase-containing compound metabolic process; GO:0019222 regulation of metabolic process; GO:0031323 reg…	GO:0005622 intracellular; GO:0005623 cell; GO:0005634 nucleus; GO:0005730 nucleolus; GO:0031974 membrane-enclosed lumen; GO:0031981 nuclear lumen; GO:0043226 organelle; GO:0043227 membrane-bounded organelle; GO:0043228 non-membrane-bounded organelle; GO:0043229 intracellular organelle; GO:0043231 intracellular membrane-bounded organelle; GO:0043232 intracellular non-membrane-bounded organelle; GO…	GO:0000981 DNA-binding transcription factor activity, RNA polymerase II-specific; GO:0003700 DNA-binding transcription factor activity; GO:0140110 transcription regulator activity;	PF00096	Zinc finger, C2H2 type	K	KOG1721	FOG: Zn-finger
Q8K2H1	Periphilin-1 OS=Mus musculus OX=10090 GN=Pphln1 PE=1 SV=1	Pphln1	43.835	1.024	1.062	0.984	0.952									1.037		1.079		0.961		0.93		0.896		0.967		nucleus	K21872				GO:0005622 intracellular; GO:0005623 cell; GO:0005634 nucleus; GO:0005654 nucleoplasm; GO:0005737 cytoplasm; GO:0005794 Golgi apparatus; GO:0005829 cytosol; GO:0012505 endomembrane system; GO:0031974 membrane-enclosed lumen; GO:0031981 nuclear lumen; GO:0043226 organelle; GO:0043227 membrane-bounded organelle; GO:0043229 intracellular organelle; GO:0043231 intracellular membrane-bounded organelle…
Q61838	Pregnancy zone protein OS=Mus musculus OX=10090 GN=Pzp PE=1 SV=3	Pzp	165.85	0.733	1.338	0.968	0.954	0.735	1.344	0.966	0.961	0.716	1.381	0.976	0.959	1.86	1.12095e-06	1.396	5.56416e-06	1.332	5.48055e-06	1.316	5.71508e-06	0.707	4.35891e-06	0.988	0.0312555	extracellular	K23589			GO:0000003 reproduction; GO:0007275 multicellular organism development; GO:0007565 female pregnancy; GO:0007566 embryo implantation; GO:0009892 negative regulation of metabolic process; GO:0010466 negative regulation of peptidase activity; GO:0010605 negative regulation of macromolecule metabolic process; GO:0010951 negative regulation of endopeptidase activity; GO:0019222 regulation of metabolic…	GO:0005576 extracellular region;	GO:0004857 enzyme inhibitor activity; GO:0004866 endopeptidase inhibitor activity; GO:0005488 binding; GO:0005515 protein binding; GO:0019838 growth factor binding; GO:0030234 enzyme regulator activity; GO:0030414 peptidase inhibitor activity; GO:0043121 neurotrophin binding; GO:0044877 protein-containing complex binding; GO:0048403 brain-derived neurotrophic factor binding; GO:0048406 nerve grow…	PF01835; PF07703; PF07678; PF07677	MG2 domain; Alpha-2-macroglobulin family N-terminal region; A-macroglobulin complement component; A-macroglobulin receptor	O	KOG1366	Alpha-macroglobulin
Q9CYN9	Renin receptor OS=Mus musculus OX=10090 GN=Atp6ap2 PE=1 SV=2	Atp6ap2	39.091					1.1	1.044	0.94	0.942					0.949		1.111		0.855		0.856		0.902		1.002		endoplasmic reticulum	K19514	ATP6AP2; renin receptor	mmu04614 Renin-angiotensin system	GO:0001775 cell activation; GO:0001817 regulation of cytokine production; GO:0001819 positive regulation of cytokine production; GO:0001932 regulation of protein phosphorylation; GO:0001990 regulation of systemic arterial blood pressure by hormone; GO:0001991 regulation of systemic arterial blood pressure by circulatory renin-angiotensin; GO:0002002 regulation of angiotensin levels in blood; GO:0…	GO:0005622 intracellular; GO:0005623 cell; GO:0005737 cytoplasm; GO:0005886 plasma membrane; GO:0009897 external side of plasma membrane; GO:0009986 cell surface; GO:0012505 endomembrane system; GO:0012506 vesicle membrane; GO:0016020 membrane; GO:0030141 secretory granule; GO:0030659 cytoplasmic vesicle membrane; GO:0030667 secretory granule membrane; GO:0031090 organelle membrane; GO:0031410 cy…	GO:0005488 binding; GO:0005515 protein binding; GO:0019899 enzyme binding;			T	KOG4737	ATPase membrane sector associated protein
Q4ACU6	SH3 and multiple ankyrin repeat domains protein 3 OS=Mus musculus OX=10090 GN=Shank3 PE=1 SV=3	Shank3	185.39	1.05	0.973	0.996	0.986	1.03	0.968	1.016	0.986	1.044	0.976	1.012	0.967	0.934	0.000377477	0.965	0.00529903	0.968	0.0174681	0.941	0.0021113	1.008	0.340449	0.972	0.0326418	cytoplasm,nucleus	K15009	SHANK; SH3 and multiple ankyrin repeat domains protein	mmu04724 Glutamatergic synapse	GO:0000165 MAPK cascade; GO:0000902 cell morphogenesis; GO:0000904 cell morphogenesis involved in differentiation; GO:0001838 embryonic epithelial tube formation; GO:0001941 postsynaptic membrane organization; GO:0002009 morphogenesis of an epithelium; GO:0003008 system process; GO:0006464 cellular protein modification process; GO:0006468 protein phosphorylation; GO:0006793 phosphorus metabolic p…	GO:0005622 intracellular; GO:0005623 cell; GO:0005737 cytoplasm; GO:0005886 plasma membrane; GO:0005887 integral component of plasma membrane; GO:0005929 cilium; GO:0008328 ionotropic glutamate receptor complex; GO:0014069 postsynaptic density; GO:0016020 membrane; GO:0016021 integral component of membrane; GO:0017146 NMDA selective glutamate receptor complex; GO:0030425 dendrite; GO:0031090 orga…	GO:0005102 signaling receptor binding; GO:0005198 structural molecule activity; GO:0005488 binding; GO:0005515 protein binding; GO:0008022 protein C-terminus binding; GO:0008270 zinc ion binding; GO:0017124 SH3 domain binding; GO:0019904 protein domain specific binding; GO:0030159 signaling receptor complex adaptor activity; GO:0030160 synaptic receptor adaptor activity; GO:0035254 glutamate rece…	PF07653; PF00536	Variant SH3 domain; SAM domain (Sterile alpha motif)	T	KOG4375	Scaffold protein Shank and related SAM domain proteins
Q6NZA9	Transcription initiation factor TFIID subunit 9B OS=Mus musculus OX=10090 GN=Taf9b PE=1 SV=2	Taf9b	27.172	1.071	0.972	0.986	0.994	1.084	1.003	0.943	0.995	1.019	0.967	1.047	0.984	0.927	0.02669	0.989	0.757707	0.938	0.14314	0.937	0.0277892	1.011	0.425556	0.999	0.997534	cytoplasm	K03133	TAF9B; transcription initiation factor TFIID subunit 9B	mmu03022 Basal transcription factors	GO:0000122 negative regulation of transcription by RNA polymerase II; GO:0001558 regulation of cell growth; GO:0006139 nucleobase-containing compound metabolic process; GO:0006325 chromatin organization; GO:0006351 transcription, DNA-templated; GO:0006352 DNA-templated transcription, initiation; GO:0006355 regulation of transcription, DNA-templated; GO:0006357 regulation of transcription by RNA p…	GO:0000123 histone acetyltransferase complex; GO:0000124 SAGA complex; GO:0000428 DNA-directed RNA polymerase complex; GO:0005622 intracellular; GO:0005623 cell; GO:0005634 nucleus; GO:0005654 nucleoplasm; GO:0005667 transcription regulator complex; GO:0005669 transcription factor TFIID complex; GO:0016591 RNA polymerase II, holoenzyme; GO:0030880 RNA polymerase complex; GO:0031248 protein acetyl…	GO:0001067 regulatory region nucleic acid binding; GO:0003676 nucleic acid binding; GO:0003677 DNA binding; GO:0003712 transcription coregulator activity; GO:0003714 transcription corepressor activity; GO:0003824 catalytic activity; GO:0005488 binding; GO:0005515 protein binding; GO:0008134 transcription factor binding; GO:0008233 peptidase activity; GO:0008234 cysteine-type peptidase activity; G…	PF02291	Transcription initiation factor IID, 31kD subunit	K	KOG3334	Transcription initiation factor TFIID, subunit TAF9 (also component of histone acetyltransferase SAGA)
Q3U0J8	TBC1 domain family member 2B OS=Mus musculus OX=10090 GN=Tbc1d2b PE=1 SV=2	Tbc1d2b	109.95	0.908	1.037	1.038	1.042	0.82	0.963	1.094	1.126	0.882	1.02	1.024	1.08	1.157	0.017854	0.957	0.217224	1.209	0.00638131	1.244	0.00436222	1.075	0.0833507	1.029	0.395793	cytoplasm	K20166			GO:0006810 transport; GO:0006886 intracellular protein transport; GO:0008104 protein localization; GO:0015031 protein transport; GO:0015833 peptide transport; GO:0031338 regulation of vesicle fusion; GO:0032879 regulation of localization; GO:0033036 macromolecule localization; GO:0033043 regulation of organelle organization; GO:0034613 cellular protein localization; GO:0042886 amide transport; GO…	GO:0005622 intracellular; GO:0005623 cell; GO:0005737 cytoplasm; GO:0005829 cytosol; GO:0012505 endomembrane system;	GO:0005096 GTPase activator activity; GO:0005488 binding; GO:0005515 protein binding; GO:0008047 enzyme activator activity; GO:0017016 Ras GTPase binding; GO:0017137 Rab GTPase binding; GO:0019899 enzyme binding; GO:0030234 enzyme regulator activity; GO:0030695 GTPase regulator activity; GO:0031267 small GTPase binding; GO:0051020 GTPase binding; GO:0060589 nucleoside-triphosphatase regulator act…	PF00169	PH domain	U	KOG2058	Ypt/Rab GTPase activating protein
Q9JJD0	THAP domain-containing protein 11 OS=Mus musculus OX=10090 GN=Thap11 PE=1 SV=1	Thap11	33.275																									nucleus	K23211			GO:0000122 negative regulation of transcription by RNA polymerase II; GO:0006355 regulation of transcription, DNA-templated; GO:0006357 regulation of transcription by RNA polymerase II; GO:0009889 regulation of biosynthetic process; GO:0009890 negative regulation of biosynthetic process; GO:0009892 negative regulation of metabolic process; GO:0010468 regulation of gene expression; GO:0010556 regu…	GO:0005576 extracellular region; GO:0005622 intracellular; GO:0005623 cell; GO:0005634 nucleus; GO:0005654 nucleoplasm; GO:0031974 membrane-enclosed lumen; GO:0031981 nuclear lumen; GO:0043226 organelle; GO:0043227 membrane-bounded organelle; GO:0043229 intracellular organelle; GO:0043231 intracellular membrane-bounded organelle; GO:0043233 organelle lumen; GO:0045171 intercellular bridge; GO:007…	GO:0000976 transcription regulatory region sequence-specific DNA binding; GO:0000977 RNA polymerase II transcription regulatory region sequence-specific DNA binding; GO:0000978 RNA polymerase II cis-regulatory region sequence-specific DNA binding; GO:0000981 DNA-binding transcription factor activity, RNA polymerase II-specific; GO:0000987 cis-regulatory region sequence-specific DNA binding; GO:00…	PF05485	THAP domain
Q921Z5	Tumor necrosis factor alpha-induced protein 8 OS=Mus musculus OX=10090 GN=Tnfaip8 PE=1 SV=1	Tnfaip8	22.96	0.992	1.127	0.94	0.963					0.99	1.246	0.878	0.911	1.197	0.070589	1.305	0.048398	0.917	0.125686	0.946	0.179313	0.79	0.0546316	1.031	0.559311	cytoplasm				GO:0001816 cytokine production; GO:0006915 apoptotic process; GO:0006950 response to stress; GO:0006952 defense response; GO:0008219 cell death; GO:0009605 response to external stimulus; GO:0009607 response to biotic stimulus; GO:0009617 response to bacterium; GO:0009892 negative regulation of metabolic process; GO:0009987 cellular process; GO:0010466 negative regulation of peptidase activity; GO…	GO:0005622 intracellular; GO:0005623 cell; GO:0005634 nucleus; GO:0005654 nucleoplasm; GO:0005737 cytoplasm; GO:0031974 membrane-enclosed lumen; GO:0031981 nuclear lumen; GO:0043226 organelle; GO:0043227 membrane-bounded organelle; GO:0043229 intracellular organelle; GO:0043231 intracellular membrane-bounded organelle; GO:0043233 organelle lumen; GO:0070013 intracellular organelle lumen;	GO:0004857 enzyme inhibitor activity; GO:0004866 endopeptidase inhibitor activity; GO:0004869 cysteine-type endopeptidase inhibitor activity; GO:0030234 enzyme regulator activity; GO:0030414 peptidase inhibitor activity; GO:0043027 cysteine-type endopeptidase inhibitor activity involved in apoptotic process; GO:0043028 cysteine-type endopeptidase regulator activity involved in apoptotic process; …
P52196	Thiosulfate sulfurtransferase OS=Mus musculus OX=10090 GN=Tst PE=1 SV=3	Tst	33.466	1.06	0.939	1.035	0.964	1.064	0.935	1.022	0.982	1.068	0.922	1.029	0.992	0.876	2.37574e-05	0.906	0.000117675	0.967	0.00135561	0.92	0.000662341	1.051	0.0078587	0.952	0.00576369	mitochondria	K01011	TST; thiosulfate/3-mercaptopyruvate sulfurtransferase [EC:2.8.1.1 2.8.1.2]	mmu00920 Sulfur metabolism; mmu00270 Cysteine and methionine metabolism; mmu01100 Metabolic pathways; mmu04122 Sulfur relay system	GO:0000096 sulfur amino acid metabolic process; GO:0000098 sulfur amino acid catabolic process; GO:0006082 organic acid metabolic process; GO:0006403 RNA localization; GO:0006520 cellular amino acid metabolic process; GO:0006790 sulfur compound metabolic process; GO:0006807 nitrogen compound metabolic process; GO:0006810 transport; GO:0006839 mitochondrial transport; GO:0008152 metabolic process;…	GO:0005622 intracellular; GO:0005623 cell; GO:0005737 cytoplasm; GO:0005739 mitochondrion; GO:0005759 mitochondrial matrix; GO:0031974 membrane-enclosed lumen; GO:0043226 organelle; GO:0043227 membrane-bounded organelle; GO:0043229 intracellular organelle; GO:0043231 intracellular membrane-bounded organelle; GO:0043233 organelle lumen; GO:0070013 intracellular organelle lumen;	GO:0003676 nucleic acid binding; GO:0003723 RNA binding; GO:0003824 catalytic activity; GO:0004792 thiosulfate sulfurtransferase activity; GO:0005488 binding; GO:0008097 5S rRNA binding; GO:0016740 transferase activity; GO:0016782 transferase activity, transferring sulfur-containing groups; GO:0016783 sulfurtransferase activity; GO:0019843 rRNA binding; GO:0097159 organic cyclic compound binding;…	PF00581	Rhodanese-like domain	V	KOG1529	Mercaptopyruvate sulfurtransferase/thiosulfate sulfurtransferase
P62073	Mitochondrial import inner membrane translocase subunit Tim10 OS=Mus musculus OX=10090 GN=Timm10 PE=1 SV=1	Timm10	10.333	1.168	1	0.952	0.909	1.07	1.018	0.958	0.974	1.102	1.006	0.948	0.974	0.905	0.0198005	1.058	0.000741682	0.856	0.00391593	0.855	0.0106708	0.945	0.0722082	1	0.972023	extracellular	K17778			GO:0003008 system process; GO:0006605 protein targeting; GO:0006626 protein targeting to mitochondrion; GO:0006810 transport; GO:0006839 mitochondrial transport; GO:0006886 intracellular protein transport; GO:0006996 organelle organization; GO:0007005 mitochondrion organization; GO:0007006 mitochondrial membrane organization; GO:0007007 inner mitochondrial membrane organization; GO:0007600 sensor…	GO:0005622 intracellular; GO:0005623 cell; GO:0005737 cytoplasm; GO:0005739 mitochondrion; GO:0005740 mitochondrial envelope; GO:0005743 mitochondrial inner membrane; GO:0005744 TIM23 mitochondrial import inner membrane translocase complex; GO:0005758 mitochondrial intermembrane space; GO:0016020 membrane; GO:0019866 organelle inner membrane; GO:0031090 organelle membrane; GO:0031966 mitochondria…	GO:0005215 transporter activity; GO:0005488 binding; GO:0005515 protein binding; GO:0008270 zinc ion binding; GO:0042802 identical protein binding; GO:0042803 protein homodimerization activity; GO:0043167 ion binding; GO:0043169 cation binding; GO:0046872 metal ion binding; GO:0046914 transition metal ion binding; GO:0046983 protein dimerization activity; GO:0051087 chaperone binding;	PF02953	Tim10/DDP family zinc finger	U	KOG3480	Mitochondrial import inner membrane translocase, subunits TIM10/TIM12
Q8BNV1	tRNA (uracil-5-)-methyltransferase homolog A OS=Mus musculus OX=10090 GN=Trmt2a PE=1 SV=1	Trmt2a	63.301	0.95	1.11	0.998	0.959	0.887	1.182	0.954	0.991	0.924	1.146	0.948	1	1.245	0.00123954	1.186	0.0021958	1.05	0.1275	1.068	0.0482839	0.858	0.00231168	1.017	0.450467	cytoplasm,nucleus	K15332						PF13649	Methyltransferase domain	A	KOG2187	tRNA uracil-5-methyltransferase and related tRNA-modifying enzymes
Q3UDK1	TRAF-type zinc finger domain-containing protein 1 OS=Mus musculus OX=10090 GN=Trafd1 PE=1 SV=1	Trafd1	64.282	0.844	1.023	1.027	1.11	0.84	1.101	1.048	1.034	0.886	1.055	1.086	1	1.237	0.00146446	1.006	0.847898	1.23	0.000930842	1.223	0.00464214	0.989	0.772664	0.995	0.869964	nucleus				GO:0002682 regulation of immune system process; GO:0002683 negative regulation of immune system process; GO:0010033 response to organic substance; GO:0031347 regulation of defense response; GO:0031348 negative regulation of defense response; GO:0034097 response to cytokine; GO:0042221 response to chemical; GO:0045088 regulation of innate immune response; GO:0045824 negative regulation of innate i…
Q9DAM5	Mitochondrial thiamine pyrophosphate carrier OS=Mus musculus OX=10090 GN=Slc25a19 PE=1 SV=1	Slc25a19	35.618	1.071	1.229	0.873	0.859					1.079	1.279	0.821	0.855	1.167	0.0169457	1.481	0.00858182	0.788	0.016361	0.797	0.000375385	0.683	0.00277257	1.012	0.730129	cytoplasm	K15108			GO:0006725 cellular aromatic compound metabolic process; GO:0006766 vitamin metabolic process; GO:0006767 water-soluble vitamin metabolic process; GO:0006790 sulfur compound metabolic process; GO:0006807 nitrogen compound metabolic process; GO:0006810 transport; GO:0006811 ion transport; GO:0006812 cation transport; GO:0006820 anion transport; GO:0006839 mitochondrial transport; GO:0006855 drug t…	GO:0005622 intracellular; GO:0005623 cell; GO:0005737 cytoplasm; GO:0005739 mitochondrion; GO:0005740 mitochondrial envelope; GO:0005743 mitochondrial inner membrane; GO:0016020 membrane; GO:0016021 integral component of membrane; GO:0019866 organelle inner membrane; GO:0031090 organelle membrane; GO:0031224 intrinsic component of membrane; GO:0031300 intrinsic component of organelle membrane; GO…	GO:0005215 transporter activity; GO:0008324 cation transmembrane transporter activity; GO:0008509 anion transmembrane transporter activity; GO:0008514 organic anion transmembrane transporter activity; GO:0015075 ion transmembrane transporter activity; GO:0015101 organic cation transmembrane transporter activity; GO:0015215 nucleotide transmembrane transporter activity; GO:0015234 thiamine transme…			C	KOG0752	Mitochondrial solute carrier protein
G5E870	E3 ubiquitin-protein ligase TRIP12 OS=Mus musculus OX=10090 GN=Trip12 PE=1 SV=1	Trip12	224.13	0.973	1.079	0.963	0.995	0.981	1.068	0.994	0.972	1.056	1.027	0.993	0.931	1.054	0.149738	1.076	0.0162036	0.98	0.52372	0.963	0.311612	0.913	0.0207846	0.982	0.459321	nucleus	K10590	TRIP12; E3 ubiquitin-protein ligase TRIP12 [EC:2.3.2.26]	mmu04120 Ubiquitin mediated proteolysis	GO:0006282 regulation of DNA repair; GO:0006464 cellular protein modification process; GO:0006508 proteolysis; GO:0006511 ubiquitin-dependent protein catabolic process; GO:0006807 nitrogen compound metabolic process; GO:0006950 response to stress; GO:0006974 cellular response to DNA damage stimulus; GO:0008152 metabolic process; GO:0009056 catabolic process; GO:0009057 macromolecule catabolic pro…	GO:0005622 intracellular; GO:0005623 cell; GO:0005634 nucleus; GO:0005654 nucleoplasm; GO:0005737 cytoplasm; GO:0016604 nuclear body; GO:0016607 nuclear speck; GO:0031974 membrane-enclosed lumen; GO:0031981 nuclear lumen; GO:0043226 organelle; GO:0043227 membrane-bounded organelle; GO:0043229 intracellular organelle; GO:0043231 intracellular membrane-bounded organelle; GO:0043233 organelle lumen;…	GO:0003824 catalytic activity; GO:0004842 ubiquitin-protein transferase activity; GO:0005102 signaling receptor binding; GO:0005488 binding; GO:0005515 protein binding; GO:0008134 transcription factor binding; GO:0016740 transferase activity; GO:0019787 ubiquitin-like protein transferase activity; GO:0035257 nuclear hormone receptor binding; GO:0046966 thyroid hormone receptor binding; GO:0051427…	PF00632	HECT-domain (ubiquitin-transferase)	O	KOG0170	E3 ubiquitin protein ligase
Q0KL02	Triple functional domain protein OS=Mus musculus OX=10090 GN=Trio PE=1 SV=3	Trio	347.86																									nucleus	K08810			GO:0006464 cellular protein modification process; GO:0006468 protein phosphorylation; GO:0006793 phosphorus metabolic process; GO:0006796 phosphate-containing compound metabolic process; GO:0006807 nitrogen compound metabolic process; GO:0007154 cell communication; GO:0007165 signal transduction; GO:0007166 cell surface receptor signaling pathway; GO:0007167 enzyme linked receptor protein signali…	GO:0005622 intracellular; GO:0005623 cell; GO:0005737 cytoplasm; GO:0005829 cytosol;	GO:0003824 catalytic activity; GO:0004672 protein kinase activity; GO:0004674 protein serine/threonine kinase activity; GO:0005085 guanyl-nucleotide exchange factor activity; GO:0005088 Ras guanyl-nucleotide exchange factor activity; GO:0005089 Rho guanyl-nucleotide exchange factor activity; GO:0005488 binding; GO:0005515 protein binding; GO:0016301 kinase activity; GO:0016740 transferase activit…	PF00650; PF00435; PF00621; PF00169; PF00018; PF07679; PF00069	CRAL/TRIO domain; Spectrin repeat; RhoGEF domain; PH domain; SH3 domain; Immunoglobulin I-set domain; Protein kinase domain	T	KOG4240	Multidomain protein, contains SPEC repeats, PH, SH3, and separate rac-specific and rho-specific guanine nucleotide exchange factor domains
Q99LG4	Tetratricopeptide repeat protein 5 OS=Mus musculus OX=10090 GN=Ttc5 PE=1 SV=2	Ttc5	48.795																									nucleus				GO:0006355 regulation of transcription, DNA-templated; GO:0006357 regulation of transcription by RNA polymerase II; GO:0009889 regulation of biosynthetic process; GO:0009891 positive regulation of biosynthetic process; GO:0009893 positive regulation of metabolic process; GO:0009966 regulation of signal transduction; GO:0010468 regulation of gene expression; GO:0010556 regulation of macromolecule …	GO:0005622 intracellular; GO:0005623 cell; GO:0005634 nucleus; GO:0005654 nucleoplasm; GO:0005737 cytoplasm; GO:0031974 membrane-enclosed lumen; GO:0031981 nuclear lumen; GO:0043226 organelle; GO:0043227 membrane-bounded organelle; GO:0043229 intracellular organelle; GO:0043231 intracellular membrane-bounded organelle; GO:0043233 organelle lumen; GO:0070013 intracellular organelle lumen;	GO:0003676 nucleic acid binding; GO:0003677 DNA binding; GO:0003682 chromatin binding; GO:0005488 binding; GO:0097159 organic cyclic compound binding; GO:1901363 heterocyclic compound binding;
Q9D1D1	Tetraspanin-11 OS=Mus musculus OX=10090 GN=Tspan11 PE=2 SV=1	Tspan11	28.071																									plasma membrane	K17352			GO:0007154 cell communication; GO:0007165 signal transduction; GO:0007166 cell surface receptor signaling pathway; GO:0009987 cellular process; GO:0023052 signaling; GO:0050789 regulation of biological process; GO:0050794 regulation of cellular process; GO:0050896 response to stimulus; GO:0051716 cellular response to stimulus; GO:0065007 biological regulation;	GO:0005623 cell; GO:0005886 plasma membrane; GO:0005887 integral component of plasma membrane; GO:0016020 membrane; GO:0016021 integral component of membrane; GO:0031224 intrinsic component of membrane; GO:0031226 intrinsic component of plasma membrane; GO:0071944 cell periphery;				S	KOG3882	Tetraspanin family integral membrane protein
P62257	Ubiquitin-conjugating enzyme E2 H OS=Mus musculus OX=10090 GN=Ube2h PE=1 SV=1	Ube2h	20.655					0.952	1.006	1.026	1.031					1.057		0.981		1.078		1.083		1.025		1.005		cytoplasm	K10576	UBE2H; ubiquitin-conjugating enzyme E2 H [EC:2.3.2.23]	mmu04120 Ubiquitin mediated proteolysis	GO:0000209 protein polyubiquitination; GO:0006464 cellular protein modification process; GO:0006508 proteolysis; GO:0006511 ubiquitin-dependent protein catabolic process; GO:0006807 nitrogen compound metabolic process; GO:0008152 metabolic process; GO:0009056 catabolic process; GO:0009057 macromolecule catabolic process; GO:0009987 cellular process; GO:0010498 proteasomal protein catabolic proces…	GO:0005622 intracellular; GO:0005623 cell; GO:0005737 cytoplasm; GO:0005829 cytosol;	GO:0003824 catalytic activity; GO:0004842 ubiquitin-protein transferase activity; GO:0005488 binding; GO:0005515 protein binding; GO:0016740 transferase activity; GO:0019787 ubiquitin-like protein transferase activity; GO:0019899 enzyme binding; GO:0031625 ubiquitin protein ligase binding; GO:0044389 ubiquitin-like protein ligase binding; GO:0061630 ubiquitin protein ligase activity; GO:0061631 u…	PF00179	Ubiquitin-conjugating enzyme	O	KOG0416	Ubiquitin-protein ligase
P63024	Vesicle-associated membrane protein 3 OS=Mus musculus OX=10090 GN=Vamp3 PE=1 SV=1	Vamp3	11.48	0.896	0.93	1.018	1.106	0.974	0.942	1.023	1.11	0.957	0.954	0.987	1.084	1	0.993398	0.933	0.00677925	1.071	0.0673305	1.167	0.00420401	1.168	0.000118509	1.09	0.00303525	plasma membrane	K13505	VAMP3; vesicle-associated membrane protein 3	mmu04145 Phagosome; mmu04130 SNARE interactions in vesicular transport	GO:0000902 cell morphogenesis; GO:0000904 cell morphogenesis involved in differentiation; GO:0001919 regulation of receptor recycling; GO:0001921 positive regulation of receptor recycling; GO:0002376 immune system process; GO:0002474 antigen processing and presentation of peptide antigen via MHC class I; GO:0002478 antigen processing and presentation of exogenous peptide antigen; GO:0002479 antig…	GO:0000139 Golgi membrane; GO:0005622 intracellular; GO:0005623 cell; GO:0005737 cytoplasm; GO:0005768 endosome; GO:0005794 Golgi apparatus; GO:0005802 trans-Golgi network; GO:0005829 cytosol; GO:0005886 plasma membrane; GO:0009986 cell surface; GO:0010008 endosome membrane; GO:0012505 endomembrane system; GO:0012506 vesicle membrane; GO:0016020 membrane; GO:0016021 integral component of membrane…	GO:0000149 SNARE binding; GO:0005484 SNAP receptor activity; GO:0005488 binding; GO:0005515 protein binding; GO:0017075 syntaxin-1 binding; GO:0019905 syntaxin binding;			U	KOG0860	Synaptobrevin/VAMP-like protein
Q8R0J7	Vacuolar protein sorting-associated protein 37B OS=Mus musculus OX=10090 GN=Vps37b PE=1 SV=1	Vps37b	31.055	0.889	1.041	0.986	1.095	0.925	1.191	0.984	0.918	0.907	1.107	1.052	0.948	1.227	0.00742722	1.105	0.0916199	1.111	0.0134354	1.088	0.214482	0.887	0.142468	0.98	0.715471	cytoplasm	K12185	VPS37; ESCRT-I complex subunit VPS37	mmu04144 Endocytosis	GO:0006810 transport; GO:0006914 autophagy; GO:0006996 organelle organization; GO:0007032 endosome organization; GO:0008152 metabolic process; GO:0009056 catabolic process; GO:0009987 cellular process; GO:0010256 endomembrane system organization; GO:0016032 viral process; GO:0016043 cellular component organization; GO:0016050 vesicle organization; GO:0016192 vesicle-mediated transport; GO:0016197…	GO:0000813 ESCRT I complex; GO:0005622 intracellular; GO:0005623 cell; GO:0005737 cytoplasm; GO:0005768 endosome; GO:0005886 plasma membrane; GO:0010008 endosome membrane; GO:0012505 endomembrane system; GO:0016020 membrane; GO:0030496 midbody; GO:0031090 organelle membrane; GO:0031410 cytoplasmic vesicle; GO:0031982 vesicle; GO:0032991 protein-containing complex; GO:0036452 ESCRT complex; GO:004…	GO:0005488 binding; GO:0005515 protein binding; GO:0048306 calcium-dependent protein binding;	PF07200	Modifier of rudimentary (Mod(r)) protein	U	KOG3270	Uncharacterized conserved protein
Q8CBE3	WD repeat-containing protein 37 OS=Mus musculus OX=10090 GN=Wdr37 PE=1 SV=1	Wdr37	55.045	0.883	1.054	1.015	1.104	0.905	0.986	1.038	1.073	0.943	0.994	1	1.086	1.111	0.0209129	0.994	0.794895	1.118	0.00712433	1.195	0.00103222	1.075	0.0316832	1.069	0.00812392	nucleus				GO:0000460 maturation of 5.8S rRNA; GO:0000470 maturation of LSU-rRNA; GO:0006139 nucleobase-containing compound metabolic process; GO:0006364 rRNA processing; GO:0006396 RNA processing; GO:0006725 cellular aromatic compound metabolic process; GO:0006807 nitrogen compound metabolic process; GO:0008152 metabolic process; GO:0009987 cellular process; GO:0010467 gene expression; GO:0016070 RNA metab…	GO:0005622 intracellular; GO:0005623 cell; GO:0005634 nucleus; GO:0005730 nucleolus; GO:0030684 preribosome; GO:0030686 90S preribosome; GO:0030687 preribosome, large subunit precursor; GO:0031974 membrane-enclosed lumen; GO:0031981 nuclear lumen; GO:0032991 protein-containing complex; GO:0043226 organelle; GO:0043227 membrane-bounded organelle; GO:0043228 non-membrane-bounded organelle; GO:00432…				S	KOG0300	WD40 repeat-containing protein
Q3UDP0	WD repeat-containing protein 41 OS=Mus musculus OX=10090 GN=Wdr41 PE=1 SV=1	Wdr41	51.51	0.95	1.093	1.024	0.95	0.948	1.024	0.985	1.057	1.022	1.077	0.915	1.01	1.094	0.04673	1.092	0.0816262	1.001	0.983605	1.033	0.459756	0.945	0.191636	1.032	0.525229	cytoplasm	K23610	WDR41; WD repeat-containing protein 41	mmu04140 Autophagy - animal; mmu05022 Pathways of neurodegeneration - multiple diseases; mmu05014 Amyotrophic lateral sclerosis	GO:0009894 regulation of catabolic process; GO:0010506 regulation of autophagy; GO:0019222 regulation of metabolic process; GO:0031323 regulation of cellular metabolic process; GO:0031329 regulation of cellular catabolic process; GO:0050789 regulation of biological process; GO:0050794 regulation of cellular process; GO:0065007 biological regulation;	GO:0005622 intracellular; GO:0005623 cell; GO:0005737 cytoplasm; GO:0032045 guanyl-nucleotide exchange factor complex; GO:0032991 protein-containing complex;
Q8R3E3	WD repeat domain phosphoinositide-interacting protein 1 OS=Mus musculus OX=10090 GN=Wipi1 PE=1 SV=1	Wipi1	48.758																									cytoplasm	K17908	WIPI1_2; autophagy-related protein 18	mmu04136 Autophagy - other; mmu04140 Autophagy - animal; mmu05017 Spinocerebellar ataxia; mmu05022 Pathways of neurodegeneration - multiple diseases; mmu05016 Huntington disease; mmu05014 Amyotrophic lateral sclerosis; mmu05010 Alzheimer disease	GO:0000045 autophagosome assembly; GO:0000422 autophagy of mitochondrion; GO:0006464 cellular protein modification process; GO:0006497 protein lipidation; GO:0006807 nitrogen compound metabolic process; GO:0006810 transport; GO:0006892 post-Golgi vesicle-mediated transport; GO:0006895 Golgi to endosome transport; GO:0006903 vesicle targeting; GO:0006914 autophagy; GO:0006950 response to stress; G…	GO:0000139 Golgi membrane; GO:0000407 phagophore assembly site; GO:0000421 autophagosome membrane; GO:0005622 intracellular; GO:0005623 cell; GO:0005737 cytoplasm; GO:0005768 endosome; GO:0005773 vacuole; GO:0005774 vacuolar membrane; GO:0005776 autophagosome; GO:0005794 Golgi apparatus; GO:0005802 trans-Golgi network; GO:0005829 cytosol; GO:0005856 cytoskeleton; GO:0010008 endosome membrane; GO:…	GO:0005102 signaling receptor binding; GO:0005488 binding; GO:0005515 protein binding; GO:0005543 phospholipid binding; GO:0008134 transcription factor binding; GO:0008289 lipid binding; GO:0030331 estrogen receptor binding; GO:0032266 phosphatidylinositol-3-phosphate binding; GO:0035091 phosphatidylinositol binding; GO:0035257 nuclear hormone receptor binding; GO:0035258 steroid hormone receptor…			S	KOG2110	Uncharacterized conserved protein, contains WD40 repeats
O88384	Vesicle transport through interaction with t-SNAREs homolog 1B OS=Mus musculus OX=10090 GN=Vti1b PE=1 SV=1	Vti1b	26.713	1.046	0.944	0.966	1.028	1.069	0.954	1.014	0.989	1.042	0.975	0.962	1.023	0.91	0.00160891	0.977	0.291635	0.932	0.019313	0.963	0.0598307	1.058	0.0216634	1.033	0.189125	cytoplasm	K08493	VTI1; vesicle transport through interaction with t-SNAREs 1	mmu04130 SNARE interactions in vesicular transport	GO:0002576 platelet degranulation; GO:0006605 protein targeting; GO:0006623 protein targeting to vacuole; GO:0006810 transport; GO:0006886 intracellular protein transport; GO:0006887 exocytosis; GO:0006888 endoplasmic reticulum to Golgi vesicle-mediated transport; GO:0006891 intra-Golgi vesicle-mediated transport; GO:0006892 post-Golgi vesicle-mediated transport; GO:0006896 Golgi to vacuole trans…	GO:0000323 lytic vacuole; GO:0005576 extracellular region; GO:0005622 intracellular; GO:0005623 cell; GO:0005737 cytoplasm; GO:0005764 lysosome; GO:0005765 lysosomal membrane; GO:0005768 endosome; GO:0005769 early endosome; GO:0005770 late endosome; GO:0005773 vacuole; GO:0005774 vacuolar membrane; GO:0005783 endoplasmic reticulum; GO:0005789 endoplasmic reticulum membrane; GO:0005794 Golgi appar…	GO:0000149 SNARE binding; GO:0005484 SNAP receptor activity; GO:0005488 binding; GO:0005515 protein binding; GO:0008200 ion channel inhibitor activity; GO:0016247 channel regulator activity; GO:0016248 channel inhibitor activity; GO:0017081 chloride channel regulator activity; GO:0019869 chloride channel inhibitor activity; GO:0098772 molecular function regulator; GO:0099106 ion channel regulator…	PF12352	Snare region anchored in the vesicle membrane C-terminus	U	KOG1666	V-SNARE
Q3UVL4	Vacuolar protein sorting-associated protein 51 homolog OS=Mus musculus OX=10090 GN=Vps51 PE=1 SV=2	Vps51	86.186	0.835	1.07	1.079	1.024	0.867	1.098	1.016	1.029	0.898	1.058	0.976	1.067	1.241	0.000803346	1.05	0.183974	1.181	0.00986406	1.2	0.00178213	0.967	0.120439	1.016	0.632119	cytoplasm	K20296			GO:0006810 transport; GO:0006914 autophagy; GO:0006996 organelle organization; GO:0007030 Golgi organization; GO:0007034 vacuolar transport; GO:0007041 lysosomal transport; GO:0008152 metabolic process; GO:0009056 catabolic process; GO:0009987 cellular process; GO:0010256 endomembrane system organization; GO:0016043 cellular component organization; GO:0016192 vesicle-mediated transport; GO:001619…	GO:0000139 Golgi membrane; GO:0000938 GARP complex; GO:0005622 intracellular; GO:0005623 cell; GO:0005634 nucleus; GO:0005730 nucleolus; GO:0005737 cytoplasm; GO:0005768 endosome; GO:0005794 Golgi apparatus; GO:0005802 trans-Golgi network; GO:0012505 endomembrane system; GO:0016020 membrane; GO:0016021 integral component of membrane; GO:0031090 organelle membrane; GO:0031224 intrinsic component o…				U	KOG2346	Uncharacterized conserved protein
Q8R3T5	Syntaxin-binding protein 6 OS=Mus musculus OX=10090 GN=Stxbp6 PE=1 SV=1	Stxbp6	23.671																									cytoplasm	K08519			GO:0006810 transport; GO:0006887 exocytosis; GO:0006892 post-Golgi vesicle-mediated transport; GO:0006893 Golgi to plasma membrane transport; GO:0008104 protein localization; GO:0009987 cellular process; GO:0016192 vesicle-mediated transport; GO:0017157 regulation of exocytosis; GO:0031338 regulation of vesicle fusion; GO:0031503 protein-containing complex localization; GO:0032879 regulation of l…	GO:0000145 exocyst; GO:0005622 intracellular; GO:0005623 cell; GO:0005737 cytoplasm; GO:0005886 plasma membrane; GO:0005938 cell cortex; GO:0016020 membrane; GO:0032991 protein-containing complex; GO:0071944 cell periphery; GO:0099023 vesicle tethering complex; GO:0099568 cytoplasmic region;	GO:0005488 binding; GO:0005515 protein binding; GO:0005543 phospholipid binding; GO:0005546 phosphatidylinositol-4,5-bisphosphate binding; GO:0008289 lipid binding; GO:0017016 Ras GTPase binding; GO:0017048 Rho GTPase binding; GO:0017049 GTP-Rho binding; GO:0019899 enzyme binding; GO:0031267 small GTPase binding; GO:0035091 phosphatidylinositol binding; GO:0043167 ion binding; GO:0043168 anion bi…			U	KOG1983	Tomosyn and related SNARE-interacting proteins
Q99JT2	Serine/threonine-protein kinase 26 OS=Mus musculus OX=10090 GN=Stk26 PE=1 SV=1	Stk26	46.613									1.01	1.228	0.93	0.858	1.216		1.32		0.921		0.85		0.699		0.923		nucleus	K08838			GO:0000165 MAPK cascade; GO:0000185 activation of MAPKKK activity; GO:0000302 response to reactive oxygen species; GO:0000902 cell morphogenesis; GO:0001932 regulation of protein phosphorylation; GO:0001934 positive regulation of protein phosphorylation; GO:0006464 cellular protein modification process; GO:0006468 protein phosphorylation; GO:0006793 phosphorus metabolic process; GO:0006796 phosph…	GO:0000139 Golgi membrane; GO:0005622 intracellular; GO:0005623 cell; GO:0005737 cytoplasm; GO:0005794 Golgi apparatus; GO:0005798 Golgi-associated vesicle; GO:0005829 cytosol; GO:0005886 plasma membrane; GO:0012505 endomembrane system; GO:0012506 vesicle membrane; GO:0016020 membrane; GO:0016324 apical plasma membrane; GO:0031090 organelle membrane; GO:0031410 cytoplasmic vesicle; GO:0031982 ves…	GO:0000166 nucleotide binding; GO:0000287 magnesium ion binding; GO:0003824 catalytic activity; GO:0004672 protein kinase activity; GO:0004674 protein serine/threonine kinase activity; GO:0005488 binding; GO:0005515 protein binding; GO:0005524 ATP binding; GO:0008144 drug binding; GO:0008349 MAP kinase kinase kinase kinase activity; GO:0016301 kinase activity; GO:0016740 transferase activity; GO:…	PF00069	Protein kinase domain	T	KOG0201	Serine/threonine protein kinase
Q9D6K5	Synaptojanin-2-binding protein OS=Mus musculus OX=10090 GN=Synj2bp PE=1 SV=1	Synj2bp	15.815	1.084	0.96	1	0.943	1.118	0.971	0.999	0.938	1.146	0.94	0.944	0.976	0.858	0.00119588	0.976	0.313853	0.879	0.00662604	0.853	0.00146358	0.995	0.767579	0.971	0.265158	cytoplasm	K20057			GO:0001932 regulation of protein phosphorylation; GO:0001933 negative regulation of protein phosphorylation; GO:0001936 regulation of endothelial cell proliferation; GO:0001937 negative regulation of endothelial cell proliferation; GO:0002090 regulation of receptor internalization; GO:0002092 positive regulation of receptor internalization; GO:0006605 protein targeting; GO:0006810 transport; GO:0…	GO:0005622 intracellular; GO:0005623 cell; GO:0005737 cytoplasm; GO:0005739 mitochondrion; GO:0005740 mitochondrial envelope; GO:0005741 mitochondrial outer membrane; GO:0009986 cell surface; GO:0016020 membrane; GO:0016021 integral component of membrane; GO:0019867 outer membrane; GO:0031090 organelle membrane; GO:0031224 intrinsic component of membrane; GO:0031300 intrinsic component of organel…	GO:0005102 signaling receptor binding; GO:0005488 binding; GO:0005515 protein binding; GO:0008022 protein C-terminus binding; GO:0033612 receptor serine/threonine kinase binding; GO:0070696 transmembrane receptor protein serine/threonine kinase binding; GO:0070697 activin receptor binding; GO:0070699 type II activin receptor binding;	PF00595	PDZ domain (Also known as DHR or GLGF)	S	KOG3528	FOG: PDZ domain
Q68FL6	Methionine--tRNA ligase, cytoplasmic OS=Mus musculus OX=10090 GN=Mars1 PE=1 SV=1	Mars1	101.43	0.968	1.11	0.949	0.997	0.936	1.116	0.97	0.962	0.963	1.109	0.969	0.982	1.163	0.000141617	1.155	4.10737e-05	1.007	0.592106	1.026	0.158259	0.882	0.000282118	1.018	0.222782	mitochondria	K01874	MARS; methionyl-tRNA synthetase [EC:6.1.1.10]	mmu00450 Selenocompound metabolism; mmu01100 Metabolic pathways; mmu00970 Aminoacyl-tRNA biosynthesis	GO:0006082 organic acid metabolic process; GO:0006139 nucleobase-containing compound metabolic process; GO:0006351 transcription, DNA-templated; GO:0006355 regulation of transcription, DNA-templated; GO:0006356 regulation of transcription by RNA polymerase I; GO:0006399 tRNA metabolic process; GO:0006412 translation; GO:0006418 tRNA aminoacylation for protein translation; GO:0006431 methionyl-tRN…	GO:0005622 intracellular; GO:0005623 cell; GO:0005634 nucleus; GO:0005730 nucleolus; GO:0005737 cytoplasm; GO:0005829 cytosol; GO:0017101 aminoacyl-tRNA synthetase multienzyme complex; GO:0031974 membrane-enclosed lumen; GO:0031981 nuclear lumen; GO:0032991 protein-containing complex; GO:0043226 organelle; GO:0043227 membrane-bounded organelle; GO:0043228 non-membrane-bounded organelle; GO:004322…	GO:0003824 catalytic activity; GO:0004812 aminoacyl-tRNA ligase activity; GO:0004825 methionine-tRNA ligase activity; GO:0016874 ligase activity; GO:0016875 ligase activity, forming carbon-oxygen bonds; GO:0140098 catalytic activity, acting on RNA; GO:0140101 catalytic activity, acting on a tRNA;	PF00043; PF00458	Glutathione S-transferase, C-terminal domain; WHEP-TRS domain	J	KOG1247	Methionyl-tRNA synthetase
Q9R1Q6	Transmembrane protein 176B OS=Mus musculus OX=10090 GN=Tmem176b PE=1 SV=1	Tmem176b	28.367	0.987	0.97	1.009	1.031					1.013	0.969	0.954	1.083	0.97	0.140867	0.988	0.712282	0.982	0.601534	1.057	0.185656	1.09	0.0728606	1.077	0.184924	plasma membrane				GO:0002682 regulation of immune system process; GO:0002683 negative regulation of immune system process; GO:0007275 multicellular organism development; GO:0009653 anatomical structure morphogenesis; GO:0009887 animal organ morphogenesis; GO:0032501 multicellular organismal process; GO:0032502 developmental process; GO:0045595 regulation of cell differentiation; GO:0045596 negative regulation of c…
Q9EPQ8	Transcription factor 20 OS=Mus musculus OX=10090 GN=Tcf20 PE=1 SV=3	Tcf20	215.68	1.023	1.097	0.966	0.936					0.937	1.055	1.02	1.003	1.098	0.18891	1.084	0.138145	1.013	0.814712	0.989	0.869452	0.901	0.11883	0.976	0.637714	nucleus				GO:0006139 nucleobase-containing compound metabolic process; GO:0006351 transcription, DNA-templated; GO:0006355 regulation of transcription, DNA-templated; GO:0006357 regulation of transcription by RNA polymerase II; GO:0006366 transcription by RNA polymerase II; GO:0006725 cellular aromatic compound metabolic process; GO:0006807 nitrogen compound metabolic process; GO:0008152 metabolic process;…	GO:0005622 intracellular; GO:0005623 cell; GO:0005634 nucleus; GO:0005654 nucleoplasm; GO:0016604 nuclear body; GO:0031974 membrane-enclosed lumen; GO:0031981 nuclear lumen; GO:0043226 organelle; GO:0043227 membrane-bounded organelle; GO:0043229 intracellular organelle; GO:0043231 intracellular membrane-bounded organelle; GO:0043233 organelle lumen; GO:0070013 intracellular organelle lumen;	GO:0000976 transcription regulatory region sequence-specific DNA binding; GO:0000977 RNA polymerase II transcription regulatory region sequence-specific DNA binding; GO:0000978 RNA polymerase II cis-regulatory region sequence-specific DNA binding; GO:0000981 DNA-binding transcription factor activity, RNA polymerase II-specific; GO:0000987 cis-regulatory region sequence-specific DNA binding; GO:00…	PF13771	PHD-like zinc-binding domain	K	KOG1084	Transcription factor TCF20
Q9R0Q7	Prostaglandin E synthase 3 OS=Mus musculus OX=10090 GN=Ptges3 PE=1 SV=1	Ptges3	18.721	0.823	1.163	1.004	0.996	0.814	1.111	1.002	1.002	0.802	1.148	1.015	1.023	1.403	2.62411e-05	1.133	0.000930681	1.239	1.47211e-05	1.239	4.16653e-05	0.883	0.00141482	1	0.995874	nucleus	K15730	PTGES3; cytosolic prostaglandin-E synthase [EC:5.3.99.3]	mmu01100 Metabolic pathways; mmu00590 Arachidonic acid metabolism	GO:0000271 polysaccharide biosynthetic process; GO:0000723 telomere maintenance; GO:0001516 prostaglandin biosynthetic process; GO:0001676 long-chain fatty acid metabolic process; GO:0003008 system process; GO:0005975 carbohydrate metabolic process; GO:0005976 polysaccharide metabolic process; GO:0005977 glycogen metabolic process; GO:0005978 glycogen biosynthetic process; GO:0006073 cellular glu…	GO:0000781 chromosome, telomeric region; GO:0005622 intracellular; GO:0005623 cell; GO:0005634 nucleus; GO:0005654 nucleoplasm; GO:0005694 chromosome; GO:0005697 telomerase holoenzyme complex; GO:0005737 cytoplasm; GO:0005829 cytosol; GO:0005856 cytoskeleton; GO:0005884 actin filament; GO:0015629 actin cytoskeleton; GO:0031974 membrane-enclosed lumen; GO:0031981 nuclear lumen; GO:0032991 protein-…	GO:0002039 p53 binding; GO:0003720 telomerase activity; GO:0003824 catalytic activity; GO:0003964 RNA-directed DNA polymerase activity; GO:0005488 binding; GO:0005515 protein binding; GO:0016740 transferase activity; GO:0016772 transferase activity, transferring phosphorus-containing groups; GO:0016779 nucleotidyltransferase activity; GO:0016853 isomerase activity; GO:0016860 intramolecular oxido…	PF04969	CS domain	K	KOG3158	HSP90 co-chaperone p23
Q91VX9	Transmembrane protein 168 OS=Mus musculus OX=10090 GN=Tmem168 PE=1 SV=1	Tmem168	79.673	1.06	0.996	0.992	0.973					1.072	0.915	0.999	1.035	0.896	0.123216	0.96	0.428608	0.934	0.00927901	0.942	0.194352	1.051	0.441674	1.009	0.820283	plasma membrane					GO:0005622 intracellular; GO:0005623 cell; GO:0005737 cytoplasm; GO:0012505 endomembrane system; GO:0030133 transport vesicle; GO:0031410 cytoplasmic vesicle; GO:0031982 vesicle; GO:0043226 organelle; GO:0043227 membrane-bounded organelle; GO:0043229 intracellular organelle; GO:0097708 intracellular vesicle;
Q8VE80	THO complex subunit 3 OS=Mus musculus OX=10090 GN=Thoc3 PE=2 SV=1	Thoc3	38.737	1.037	1.085	1.019	0.882	1.133	0.994	0.982	0.917	1.104	1.058	0.982	0.883	0.958	0.312334	1.052	0.158819	0.911	0.0332697	0.819	0.00243424	0.855	0.00575042	0.899	0.00390887	extracellular	K12880	THOC3; THO complex subunit 3	mmu03040 Spliceosome; mmu03013 RNA transport	GO:0006139 nucleobase-containing compound metabolic process; GO:0006396 RNA processing; GO:0006397 mRNA processing; GO:0006403 RNA localization; GO:0006405 RNA export from nucleus; GO:0006406 mRNA export from nucleus; GO:0006611 protein export from nucleus; GO:0006725 cellular aromatic compound metabolic process; GO:0006807 nitrogen compound metabolic process; GO:0006810 transport; GO:0006886 int…	GO:0000346 transcription export complex; GO:0000347 THO complex; GO:0000445 THO complex part of transcription export complex; GO:0005622 intracellular; GO:0005623 cell; GO:0005634 nucleus; GO:0005654 nucleoplasm; GO:0031974 membrane-enclosed lumen; GO:0031981 nuclear lumen; GO:0032991 protein-containing complex; GO:0043226 organelle; GO:0043227 membrane-bounded organelle; GO:0043229 intracellular…				S	KOG1407	WD40 repeat protein
O08583	THO complex subunit 4 OS=Mus musculus OX=10090 GN=Alyref PE=1 SV=3	Alyref	26.94	0.95	1.046	1.027	0.971	0.961	1.033	1.021	0.988	0.981	1.055	1.013	0.974	1.084	0.00199961	1.024	0.0320728	1.058	0.0050723	1.014	0.260938	0.936	0.00122958	0.958	0.00303773	cytoplasm	K12881	THOC4; THO complex subunit 4	mmu03015 mRNA surveillance pathway; mmu03040 Spliceosome; mmu05168 Herpes simplex virus 1 infection; mmu05014 Amyotrophic lateral sclerosis; mmu03013 RNA transport				PF00076	RNA recognition motif. (a.k.a. RRM, RBD, or RNP domain)	A	KOG0533	RRM motif-containing protein
Q9CPQ3	Mitochondrial import receptor subunit TOM22 homolog OS=Mus musculus OX=10090 GN=Tomm22 PE=1 SV=3	Tomm22	15.537	1.158	1.055	0.954	0.902	1.115	0.965	0.915	0.955	1.136	1.018	0.953	0.909	0.891	0.0146466	1.077	0.0668879	0.828	0.000421623	0.811	0.000565558	0.91	0.041215	0.98	0.421548	cytoplasm	K17769			GO:0006605 protein targeting; GO:0006626 protein targeting to mitochondrion; GO:0006810 transport; GO:0006839 mitochondrial transport; GO:0006886 intracellular protein transport; GO:0006996 organelle organization; GO:0007005 mitochondrion organization; GO:0007006 mitochondrial membrane organization; GO:0008104 protein localization; GO:0009987 cellular process; GO:0010941 regulation of cell death;…	GO:0005622 intracellular; GO:0005623 cell; GO:0005737 cytoplasm; GO:0005739 mitochondrion; GO:0005740 mitochondrial envelope; GO:0005741 mitochondrial outer membrane; GO:0005742 mitochondrial outer membrane translocase complex; GO:0016020 membrane; GO:0016021 integral component of membrane; GO:0019867 outer membrane; GO:0031090 organelle membrane; GO:0031224 intrinsic component of membrane; GO:00…	GO:0005215 transporter activity; GO:0008320 protein transmembrane transporter activity; GO:0022857 transmembrane transporter activity; GO:0022884 macromolecule transmembrane transporter activity; GO:0042887 amide transmembrane transporter activity; GO:1904680 peptide transmembrane transporter activity;			U	KOG4111	Translocase of outer mitochondrial membrane complex, subunit TOM22
Q9CZW5	Mitochondrial import receptor subunit TOM70 OS=Mus musculus OX=10090 GN=Tomm70 PE=1 SV=2	Tomm70	67.589	1.104	0.983	0.973	0.933	1.124	0.97	0.994	0.943	1.087	1.003	0.993	0.923	0.892	0.00112067	0.999	0.912513	0.893	0.000684047	0.844	0.000123578	0.947	0.00910512	0.946	0.00386853	cytoplasm	K17768			GO:0001101 response to acid chemical; GO:0001558 regulation of cell growth; GO:0006605 protein targeting; GO:0006626 protein targeting to mitochondrion; GO:0006810 transport; GO:0006839 mitochondrial transport; GO:0006886 intracellular protein transport; GO:0006996 organelle organization; GO:0007005 mitochondrion organization; GO:0008104 protein localization; GO:0009719 response to endogenous sti…	GO:0005622 intracellular; GO:0005623 cell; GO:0005737 cytoplasm; GO:0005739 mitochondrion; GO:0005740 mitochondrial envelope; GO:0005741 mitochondrial outer membrane; GO:0005742 mitochondrial outer membrane translocase complex; GO:0016020 membrane; GO:0016021 integral component of membrane; GO:0019867 outer membrane; GO:0031090 organelle membrane; GO:0031224 intrinsic component of membrane; GO:00…	GO:0005215 transporter activity; GO:0008320 protein transmembrane transporter activity; GO:0022857 transmembrane transporter activity; GO:0022884 macromolecule transmembrane transporter activity; GO:0042887 amide transmembrane transporter activity; GO:1904680 peptide transmembrane transporter activity;			U	KOG0547	Translocase of outer mitochondrial membrane complex, subunit TOM70/TOM72
Q9QZ47	Troponin T, fast skeletal muscle OS=Mus musculus OX=10090 GN=Tnnt3 PE=1 SV=3	Tnnt3	32.24																									nucleus	K12046			GO:0003008 system process; GO:0003009 skeletal muscle contraction; GO:0003012 muscle system process; GO:0006928 movement of cell or subcellular component; GO:0006936 muscle contraction; GO:0006937 regulation of muscle contraction; GO:0006941 striated muscle contraction; GO:0006942 regulation of striated muscle contraction; GO:0009987 cellular process; GO:0030029 actin filament-based process; GO:0…	GO:0005622 intracellular; GO:0005623 cell; GO:0005737 cytoplasm; GO:0005829 cytosol; GO:0005856 cytoskeleton; GO:0005861 troponin complex; GO:0005865 striated muscle thin filament; GO:0015629 actin cytoskeleton; GO:0030016 myofibril; GO:0030017 sarcomere; GO:0032991 protein-containing complex; GO:0036379 myofilament; GO:0043226 organelle; GO:0043228 non-membrane-bounded organelle; GO:0043229 intr…	GO:0005488 binding; GO:0005515 protein binding; GO:0005523 tropomyosin binding; GO:0008092 cytoskeletal protein binding; GO:0030172 troponin C binding; GO:0031013 troponin I binding; GO:0031014 troponin T binding; GO:0048306 calcium-dependent protein binding;			Z	KOG3634	Troponin
Q9D0C4	tRNA (guanine(37)-N1)-methyltransferase OS=Mus musculus OX=10090 GN=Trmt5 PE=1 SV=1	Trmt5	56.794	0.733	0.983	1.462	0.814					0.815	1.153	0.997	1.044	1.38	0.079006	0.869	0.605783	1.589	0.15383	1.2	0.322431	0.87	0.432718	0.756	0.358804	mitochondria	K15429			GO:0000959 mitochondrial RNA metabolic process; GO:0000963 mitochondrial RNA processing; GO:0001510 RNA methylation; GO:0006139 nucleobase-containing compound metabolic process; GO:0006396 RNA processing; GO:0006399 tRNA metabolic process; GO:0006400 tRNA modification; GO:0006725 cellular aromatic compound metabolic process; GO:0006807 nitrogen compound metabolic process; GO:0008033 tRNA processi…	GO:0005622 intracellular; GO:0005623 cell; GO:0005737 cytoplasm; GO:0005739 mitochondrion; GO:0005759 mitochondrial matrix; GO:0031974 membrane-enclosed lumen; GO:0043226 organelle; GO:0043227 membrane-bounded organelle; GO:0043229 intracellular organelle; GO:0043231 intracellular membrane-bounded organelle; GO:0043233 organelle lumen; GO:0070013 intracellular organelle lumen;				J	KOG2078	tRNA modification enzyme
Q8BH02	Torsin-4A OS=Mus musculus OX=10090 GN=Tor4a PE=2 SV=1	Tor4a	47.585	1.093	1.013	0.939	0.981					1.102	1.055	0.945	0.927	0.942	0.102035	1.098	0.0455769	0.858	0.00115276	0.869	0.0390292	0.923	0.146463	1.013	0.708812	cytoplasm				GO:0002576 platelet degranulation; GO:0006810 transport; GO:0006887 exocytosis; GO:0009987 cellular process; GO:0016192 vesicle-mediated transport; GO:0032940 secretion by cell; GO:0045055 regulated exocytosis; GO:0046903 secretion; GO:0051179 localization; GO:0051234 establishment of localization;	GO:0005576 extracellular region; GO:0005622 intracellular; GO:0005623 cell; GO:0005737 cytoplasm; GO:0012505 endomembrane system; GO:0030141 secretory granule; GO:0031091 platelet alpha granule; GO:0031093 platelet alpha granule lumen; GO:0031410 cytoplasmic vesicle; GO:0031974 membrane-enclosed lumen; GO:0031982 vesicle; GO:0031983 vesicle lumen; GO:0034774 secretory granule lumen; GO:0043226 or…				O	KOG2170	ATPase of the AAA+ superfamily
E9Q9K5	Triadin OS=Mus musculus OX=10090 GN=Trdn PE=1 SV=1	Trdn	77.843	1.733	0.88	0.789	0.667	1.548	0.904	0.82	0.784	1.592	0.864	0.828	0.775	0.543	7.47697e-05	1.087	0.0136069	0.5	4.81052e-05	0.457	0.000226074	0.841	0.0305071	0.913	0.160707	cytoplasm	K23449	TRDN; triadin	mmu04260 Cardiac muscle contraction; mmu04020 Calcium signaling pathway	GO:0000226 microtubule cytoskeleton organization; GO:0003008 system process; GO:0003012 muscle system process; GO:0003013 circulatory system process; GO:0003015 heart process; GO:0006810 transport; GO:0006811 ion transport; GO:0006812 cation transport; GO:0006816 calcium ion transport; GO:0006873 cellular ion homeostasis; GO:0006874 cellular calcium ion homeostasis; GO:0006875 cellular metal ion …	GO:0005622 intracellular; GO:0005623 cell; GO:0005737 cytoplasm; GO:0005783 endoplasmic reticulum; GO:0005788 endoplasmic reticulum lumen; GO:0005789 endoplasmic reticulum membrane; GO:0005829 cytosol; GO:0005886 plasma membrane; GO:0012505 endomembrane system; GO:0014701 junctional sarcoplasmic reticulum membrane; GO:0016020 membrane; GO:0016021 integral component of membrane; GO:0016528 sarcopl…	GO:0005488 binding; GO:0005515 protein binding; GO:0030674 protein-macromolecule adaptor activity; GO:0044325 ion channel binding; GO:0060090 molecular adaptor activity;
Q8VBT0	Thioredoxin-related transmembrane protein 1 OS=Mus musculus OX=10090 GN=Tmx1 PE=1 SV=1	Tmx1	31.395	1.062	0.972	0.99	0.985	1.159	0.95	0.967	0.918	1.138	0.946	0.995	0.948	0.854	0.00487107	0.972	0.0768315	0.879	0.0101423	0.849	0.00813383	0.994	0.789498	0.966	0.188188	plasma membrane				GO:0006457 protein folding; GO:0006950 response to stress; GO:0008152 metabolic process; GO:0009987 cellular process; GO:0033554 cellular response to stress; GO:0034976 response to endoplasmic reticulum stress; GO:0050896 response to stimulus; GO:0051716 cellular response to stimulus; GO:0055114 oxidation-reduction process;	GO:0005622 intracellular; GO:0005623 cell; GO:0005737 cytoplasm; GO:0005783 endoplasmic reticulum; GO:0005789 endoplasmic reticulum membrane; GO:0012505 endomembrane system; GO:0016020 membrane; GO:0031984 organelle subcompartment; GO:0042175 nuclear outer membrane-endoplasmic reticulum membrane network; GO:0043226 organelle; GO:0043227 membrane-bounded organelle; GO:0043229 intracellular organel…	GO:0003756 protein disulfide isomerase activity; GO:0003824 catalytic activity; GO:0015036 disulfide oxidoreductase activity; GO:0016491 oxidoreductase activity; GO:0016667 oxidoreductase activity, acting on a sulfur group of donors; GO:0016853 isomerase activity; GO:0016860 intramolecular oxidoreductase activity; GO:0016864 intramolecular oxidoreductase activity, transposing S-S bonds; GO:014009…	PF00085	Thioredoxin	CO	KOG0913	Thiol-disulfide isomerase and thioredoxin
Q99NB8	Ubiquilin-4 OS=Mus musculus OX=10090 GN=Ubqln4 PE=1 SV=1	Ubqln4	63.505																									nucleus	K04523	UBQLN; ubiquilin	mmu04141 Protein processing in endoplasmic reticulum; mmu05014 Amyotrophic lateral sclerosis	GO:0009892 negative regulation of metabolic process; GO:0009894 regulation of catabolic process; GO:0009895 negative regulation of catabolic process; GO:0010506 regulation of autophagy; GO:0010507 negative regulation of autophagy; GO:0016241 regulation of macroautophagy; GO:0016242 negative regulation of macroautophagy; GO:0019222 regulation of metabolic process; GO:0030162 regulation of proteoly…	GO:0005622 intracellular; GO:0005623 cell; GO:0005634 nucleus; GO:0005737 cytoplasm; GO:0005773 vacuole; GO:0005776 autophagosome; GO:0005783 endoplasmic reticulum; GO:0005789 endoplasmic reticulum membrane; GO:0005829 cytosol; GO:0012505 endomembrane system; GO:0016020 membrane; GO:0031984 organelle subcompartment; GO:0042175 nuclear outer membrane-endoplasmic reticulum membrane network; GO:0043…	GO:0005488 binding; GO:0005515 protein binding; GO:0031593 polyubiquitin modification-dependent protein binding; GO:0042802 identical protein binding; GO:0140030 modification-dependent protein binding;	PF00240; PF00627	Ubiquitin family; UBA/TS-N domain	O	KOG0010	Ubiquitin-like protein
Q8C0E2	Vacuolar protein sorting-associated protein 26B OS=Mus musculus OX=10090 GN=Vps26b PE=1 SV=1	Vps26b	39.124	0.938	0.952	1.046	1.052	0.95	0.944	1.073	1.067	0.858	1.002	1.128	1.092	1.055	0.215127	0.893	0.0172165	1.182	0.0125022	1.169	0.0096663	1.108	0.00887204	0.989	0.685093	cytoplasm	K18466	VPS26; vacuolar protein sorting-associated protein 26	mmu04144 Endocytosis	GO:0002376 immune system process; GO:0006810 transport; GO:0006886 intracellular protein transport; GO:0006950 response to stress; GO:0006952 defense response; GO:0006955 immune response; GO:0008104 protein localization; GO:0009894 regulation of catabolic process; GO:0009987 cellular process; GO:0010033 response to organic substance; GO:0010506 regulation of autophagy; GO:0015031 protein transpor…	GO:0005622 intracellular; GO:0005623 cell; GO:0005737 cytoplasm; GO:0005768 endosome; GO:0005769 early endosome; GO:0005770 late endosome; GO:0012505 endomembrane system; GO:0016020 membrane; GO:0030139 endocytic vesicle; GO:0030904 retromer complex; GO:0030906 retromer, cargo-selective complex; GO:0031410 cytoplasmic vesicle; GO:0031982 vesicle; GO:0032991 protein-containing complex; GO:0043226 …	GO:0005215 transporter activity;			U	KOG3063	Membrane coat complex Retromer, subunit VPS26
Q9D0I6	WD repeat, SAM and U-box domain-containing protein 1 OS=Mus musculus OX=10090 GN=Wdsub1 PE=2 SV=1	Wdsub1	51.69	1.141	1.083	0.878	0.93	1.098	1.031	0.925	0.972	1.177	1.005	0.953	0.898	0.913	0.0376467	1.132	0.0189026	0.807	0.00234879	0.82	0.00284202	0.898	0.0272018	1.016	0.65678	extracellular							PF07647; PF04564	SAM domain (Sterile alpha motif); U-box domain	S	KOG4155	FOG: WD40 repeat
Q8K3G5	Inactive serine/threonine-protein kinase VRK3 OS=Mus musculus OX=10090 GN=Vrk3 PE=1 SV=2	Vrk3	50.829	1.063	1.123	0.943	0.898					1.05	1.134	0.955	0.887	1.068	0.0138766	1.189	0.00211657	0.898	0.00669087	0.845	0.00265416	0.791	0.00111949	0.94	0.0200688	cytoplasm	K08816			GO:0001932 regulation of protein phosphorylation; GO:0001933 negative regulation of protein phosphorylation; GO:0006464 cellular protein modification process; GO:0006468 protein phosphorylation; GO:0006793 phosphorus metabolic process; GO:0006796 phosphate-containing compound metabolic process; GO:0006807 nitrogen compound metabolic process; GO:0008152 metabolic process; GO:0008360 regulation of …	GO:0005622 intracellular; GO:0005623 cell; GO:0005634 nucleus; GO:0005730 nucleolus; GO:0005737 cytoplasm; GO:0031974 membrane-enclosed lumen; GO:0031981 nuclear lumen; GO:0043226 organelle; GO:0043227 membrane-bounded organelle; GO:0043228 non-membrane-bounded organelle; GO:0043229 intracellular organelle; GO:0043231 intracellular membrane-bounded organelle; GO:0043232 intracellular non-membrane…	GO:0003824 catalytic activity; GO:0004672 protein kinase activity; GO:0004674 protein serine/threonine kinase activity; GO:0005488 binding; GO:0005515 protein binding; GO:0016301 kinase activity; GO:0016740 transferase activity; GO:0016772 transferase activity, transferring phosphorus-containing groups; GO:0016773 phosphotransferase activity, alcohol group as acceptor; GO:0019899 enzyme binding; …	PF00069	Protein kinase domain	T	KOG1164	Casein kinase (serine/threonine/tyrosine protein kinase)
Q6P1E1	Zinc finger MIZ domain-containing protein 1 OS=Mus musculus OX=10090 GN=Zmiz1 PE=1 SV=1	Zmiz1	115.85	0.815	1.084	1.058	1.049	0.839	1.106	1.05	1.014					1.324	0.00392847	1.039	0.0710173	1.274	0.00379958	1.247	0.0100589	0.942	0.0936042	0.979	0.338041	nucleus	K22403			GO:0000003 reproduction; GO:0001568 blood vessel development; GO:0001570 vasculogenesis; GO:0001701 in utero embryonic development; GO:0001944 vasculature development; GO:0002682 regulation of immune system process; GO:0002684 positive regulation of immune system process; GO:0002694 regulation of leukocyte activation; GO:0002696 positive regulation of leukocyte activation; GO:0003007 heart morpho…	GO:0005622 intracellular; GO:0005623 cell; GO:0005634 nucleus; GO:0005654 nucleoplasm; GO:0031974 membrane-enclosed lumen; GO:0031981 nuclear lumen; GO:0043226 organelle; GO:0043227 membrane-bounded organelle; GO:0043229 intracellular organelle; GO:0043231 intracellular membrane-bounded organelle; GO:0043233 organelle lumen; GO:0070013 intracellular organelle lumen;		PF02891	MIZ/SP-RING zinc finger	K	KOG2169	Zn-finger transcription factor
A2BFL2	Protein zyg-11 homolog A OS=Mus musculus OX=10090 GN=Zyg11a PE=2 SV=1	Zyg11a	70.403	0.946	0.962	0.948	1.159									1.017		1.015		1.002		1.225		1.205		1.223		cytoplasm	K10350			GO:0006464 cellular protein modification process; GO:0006807 nitrogen compound metabolic process; GO:0008152 metabolic process; GO:0009987 cellular process; GO:0016567 protein ubiquitination; GO:0019222 regulation of metabolic process; GO:0019538 protein metabolic process; GO:0031323 regulation of cellular metabolic process; GO:0031396 regulation of protein ubiquitination; GO:0031399 regulation o…	GO:0000151 ubiquitin ligase complex; GO:0005622 intracellular; GO:0005623 cell; GO:0031461 cullin-RING ubiquitin ligase complex; GO:0031462 Cul2-RING ubiquitin ligase complex; GO:0032991 protein-containing complex; GO:1902494 catalytic complex; GO:1990234 transferase complex;	GO:0003824 catalytic activity; GO:0004842 ubiquitin-protein transferase activity; GO:0016740 transferase activity; GO:0019787 ubiquitin-like protein transferase activity; GO:0140096 catalytic activity, acting on a protein;			S	KOG3665	ZYG-1-like serine/threonine protein kinases
P17141	Zinc finger protein 37 OS=Mus musculus OX=10090 GN=Zfp37 PE=2 SV=4	Zfp37	67.226	1.086	0.988	1.027	0.922	1.064	0.962	1.111	0.884	1.046	0.966	0.994	1.014	0.912	0.00256283	0.931	0.107403	0.98	0.574732	0.882	0.0393024	0.967	0.444864	0.9	0.113967	nucleus	K09228	KRAB; KRAB domain-containing zinc finger protein	mmu05168 Herpes simplex virus 1 infection	GO:0000003 reproduction; GO:0003006 developmental process involved in reproduction; GO:0006355 regulation of transcription, DNA-templated; GO:0006357 regulation of transcription by RNA polymerase II; GO:0007276 gamete generation; GO:0007281 germ cell development; GO:0008283 cell population proliferation; GO:0009889 regulation of biosynthetic process; GO:0009987 cellular process; GO:0010468 regula…		GO:0000981 DNA-binding transcription factor activity, RNA polymerase II-specific; GO:0003700 DNA-binding transcription factor activity; GO:0005488 binding; GO:0008270 zinc ion binding; GO:0043167 ion binding; GO:0043169 cation binding; GO:0046872 metal ion binding; GO:0046914 transition metal ion binding; GO:0140110 transcription regulator activity;	PF00096	Zinc finger, C2H2 type	K	KOG1721	FOG: Zn-finger
P62918	60S ribosomal protein L8 OS=Mus musculus OX=10090 GN=Rpl8 PE=1 SV=2	Rpl8	28.024	1.242	1.04	0.912	0.826	1.26	0.99	0.919	0.872	1.254	0.988	0.933	0.868	0.804	0.000223954	1.092	0.00830334	0.736	2.64915e-06	0.683	2.84541e-05	0.85	0.00254717	0.928	0.0159805	cytoplasm	K02938	RP-L8e; large subunit ribosomal protein L8e	mmu03010 Ribosome; mmu05171 Coronavirus disease - COVID-19	GO:0000184 nuclear-transcribed mRNA catabolic process, nonsense-mediated decay; GO:0000956 nuclear-transcribed mRNA catabolic process; GO:0002181 cytoplasmic translation; GO:0006139 nucleobase-containing compound metabolic process; GO:0006401 RNA catabolic process; GO:0006402 mRNA catabolic process; GO:0006412 translation; GO:0006413 translational initiation; GO:0006518 peptide metabolic process;…	GO:0005622 intracellular; GO:0005623 cell; GO:0005737 cytoplasm; GO:0005829 cytosol; GO:0005840 ribosome; GO:0005844 polysome; GO:0015934 large ribosomal subunit; GO:0022625 cytosolic large ribosomal subunit; GO:0022626 cytosolic ribosome; GO:0032991 protein-containing complex; GO:0042788 polysomal ribosome; GO:0043226 organelle; GO:0043228 non-membrane-bounded organelle; GO:0043229 intracellular…	GO:0003676 nucleic acid binding; GO:0003723 RNA binding; GO:0003735 structural constituent of ribosome; GO:0005198 structural molecule activity; GO:0005488 binding; GO:0019843 rRNA binding; GO:0097159 organic cyclic compound binding; GO:1901363 heterocyclic compound binding; GO:1990932 5.8S rRNA binding;	PF00181; PF03947	Ribosomal Proteins L2, RNA binding domain; Ribosomal Proteins L2, C-terminal domain	J	KOG2309	60s ribosomal protein L2/L8
Q9JJ80	Ribosome production factor 2 homolog OS=Mus musculus OX=10090 GN=Rpf2 PE=2 SV=2	Rpf2	35.363									1.026	1.028	1.02	0.946	1.002		1.008		0.994		0.922		0.92		0.927		nucleus	K14847			GO:0000027 ribosomal large subunit assembly; GO:0000463 maturation of LSU-rRNA from tricistronic rRNA transcript (SSU-rRNA, 5.8S rRNA, LSU-rRNA); GO:0000470 maturation of LSU-rRNA; GO:0006139 nucleobase-containing compound metabolic process; GO:0006355 regulation of transcription, DNA-templated; GO:0006357 regulation of transcription by RNA polymerase II; GO:0006364 rRNA processing; GO:0006396 RN…	GO:0005622 intracellular; GO:0005623 cell; GO:0005634 nucleus; GO:0005730 nucleolus; GO:0031974 membrane-enclosed lumen; GO:0031981 nuclear lumen; GO:0043226 organelle; GO:0043227 membrane-bounded organelle; GO:0043228 non-membrane-bounded organelle; GO:0043229 intracellular organelle; GO:0043231 intracellular membrane-bounded organelle; GO:0043232 intracellular non-membrane-bounded organelle; GO…	GO:0000981 DNA-binding transcription factor activity, RNA polymerase II-specific; GO:0003676 nucleic acid binding; GO:0003700 DNA-binding transcription factor activity; GO:0003723 RNA binding; GO:0005488 binding; GO:0008097 5S rRNA binding; GO:0019843 rRNA binding; GO:0097159 organic cyclic compound binding; GO:0140110 transcription regulator activity; GO:1901363 heterocyclic compound binding;	PF04427	Brix domain	J	KOG3031	Protein required for biogenesis of the ribosomal 60S subunit
Q9DBG6	Dolichyl-diphosphooligosaccharide--protein glycosyltransferase subunit 2 OS=Mus musculus OX=10090 GN=Rpn2 PE=1 SV=1	Rpn2	69.062	1.068	0.992	0.988	0.964	1.093	0.996	0.997	0.966	1.066	0.981	1.008	0.94	0.92	0.000837521	0.992	0.33615	0.927	0.00161583	0.889	0.000595063	0.967	0.026292	0.959	0.016176	extracellular	K12667	SWP1; oligosaccharyltransferase complex subunit delta (ribophorin II)	mmu00510 N-Glycan biosynthesis; mmu01100 Metabolic pathways; mmu00513 Various types of N-glycan biosynthesis; mmu04141 Protein processing in endoplasmic reticulum	GO:0006464 cellular protein modification process; GO:0006486 protein glycosylation; GO:0006487 protein N-linked glycosylation; GO:0006807 nitrogen compound metabolic process; GO:0007568 aging; GO:0008152 metabolic process; GO:0009058 biosynthetic process; GO:0009059 macromolecule biosynthetic process; GO:0009100 glycoprotein metabolic process; GO:0009101 glycoprotein biosynthetic process; GO:0009…	GO:0000421 autophagosome membrane; GO:0005622 intracellular; GO:0005623 cell; GO:0005737 cytoplasm; GO:0005773 vacuole; GO:0005774 vacuolar membrane; GO:0005776 autophagosome; GO:0005783 endoplasmic reticulum; GO:0005789 endoplasmic reticulum membrane; GO:0005791 rough endoplasmic reticulum; GO:0008250 oligosaccharyltransferase complex; GO:0012505 endomembrane system; GO:0016020 membrane; GO:0031…	GO:0005488 binding; GO:0043021 ribonucleoprotein complex binding; GO:0043022 ribosome binding; GO:0044877 protein-containing complex binding;			O	KOG2447	Oligosaccharyltransferase, delta subunit (ribophorin II)
Q99K70	Ras-related GTP-binding protein C OS=Mus musculus OX=10090 GN=Rragc PE=1 SV=1	Rragc	44.12	0.939	0.994	1.004	1.018	1.004	1.013	1.006	1.028	0.962	0.985	1.019	1.034	1.03	0.232904	0.988	0.26277	1.043	0.104073	1.06	0.0428162	1.029	0.0369284	1.017	0.0621448	cytoplasm	K16186	RRAGC_D; Ras-related GTP-binding protein C/D	mmu04140 Autophagy - animal; mmu04150 mTOR signaling pathway	GO:0001101 response to acid chemical; GO:0006139 nucleobase-containing compound metabolic process; GO:0006351 transcription, DNA-templated; GO:0006396 RNA processing; GO:0006725 cellular aromatic compound metabolic process; GO:0006807 nitrogen compound metabolic process; GO:0006915 apoptotic process; GO:0006950 response to stress; GO:0007049 cell cycle; GO:0007050 cell cycle arrest; GO:0007154 ce…	GO:0000323 lytic vacuole; GO:0005622 intracellular; GO:0005623 cell; GO:0005634 nucleus; GO:0005737 cytoplasm; GO:0005764 lysosome; GO:0005768 endosome; GO:0005773 vacuole; GO:0005774 vacuolar membrane; GO:0005829 cytosol; GO:0012505 endomembrane system; GO:0016020 membrane; GO:0031090 organelle membrane; GO:0031410 cytoplasmic vesicle; GO:0031982 vesicle; GO:0032991 protein-containing complex; G…	GO:0000166 nucleotide binding; GO:0000287 magnesium ion binding; GO:0001882 nucleoside binding; GO:0001883 purine nucleoside binding; GO:0003824 catalytic activity; GO:0003924 GTPase activity; GO:0005488 binding; GO:0005515 protein binding; GO:0005525 GTP binding; GO:0016462 pyrophosphatase activity; GO:0016787 hydrolase activity; GO:0016817 hydrolase activity, acting on acid anhydrides; GO:00168…	PF04670	Gtr1/RagA G protein conserved region	U	KOG3887	Predicted small GTPase involved in nuclear protein import
Q9D125	28S ribosomal protein S25, mitochondrial OS=Mus musculus OX=10090 GN=Mrps25 PE=1 SV=1	Mrps25	19.92	1.075	0.92	1.009	1.017	1.087	1.113	0.952	0.877	1.026	1.081	0.916	1.001	0.977	0.688932	1.082	0.307962	0.902	0.0360389	0.908	0.121753	0.93	0.396757	1.006	0.933506	mitochondria	K17404			GO:0006412 translation; GO:0006414 translational elongation; GO:0006415 translational termination; GO:0006518 peptide metabolic process; GO:0006807 nitrogen compound metabolic process; GO:0008152 metabolic process; GO:0009058 biosynthetic process; GO:0009059 macromolecule biosynthetic process; GO:0009987 cellular process; GO:0010467 gene expression; GO:0016043 cellular component organization; GO:…	GO:0000313 organellar ribosome; GO:0000314 organellar small ribosomal subunit; GO:0005622 intracellular; GO:0005623 cell; GO:0005737 cytoplasm; GO:0005739 mitochondrion; GO:0005740 mitochondrial envelope; GO:0005743 mitochondrial inner membrane; GO:0005759 mitochondrial matrix; GO:0005761 mitochondrial ribosome; GO:0005763 mitochondrial small ribosomal subunit; GO:0005840 ribosome; GO:0015935 sma…	GO:0003735 structural constituent of ribosome; GO:0005198 structural molecule activity;	PF05047	Mitochondrial ribosomal protein L51 / S25 / CI-B8 domain	J	KOG4079	Putative mitochondrial ribosomal protein mRpS25
Q9WTM5	RuvB-like 2 OS=Mus musculus OX=10090 GN=Ruvbl2 PE=1 SV=3	Ruvbl2	51.112	0.978	1.126	0.96	0.97	0.99	1.11	0.968	0.948	1.004	1.128	0.952	0.949	1.132	0.000170677	1.168	2.44888e-05	0.969	0.0249312	0.965	0.0278396	0.852	6.01989e-05	0.995	0.635307	cytoplasm	K11338			GO:0000491 small nucleolar ribonucleoprotein complex assembly; GO:0000492 box C/D snoRNP assembly; GO:0006139 nucleobase-containing compound metabolic process; GO:0006259 DNA metabolic process; GO:0006281 DNA repair; GO:0006310 DNA recombination; GO:0006325 chromatin organization; GO:0006338 chromatin remodeling; GO:0006355 regulation of transcription, DNA-templated; GO:0006357 regulation of tran…	GO:0000123 histone acetyltransferase complex; GO:0000228 nuclear chromosome; GO:0000785 chromatin; GO:0000790 nuclear chromatin; GO:0000791 euchromatin; GO:0000812 Swr1 complex; GO:0005622 intracellular; GO:0005623 cell; GO:0005634 nucleus; GO:0005654 nucleoplasm; GO:0005694 chromosome; GO:0005719 nuclear euchromatin; GO:0005737 cytoplasm; GO:0005813 centrosome; GO:0005815 microtubule organizing …	GO:0000166 nucleotide binding; GO:0000976 transcription regulatory region sequence-specific DNA binding; GO:0000977 RNA polymerase II transcription regulatory region sequence-specific DNA binding; GO:0000979 RNA polymerase II core promoter sequence-specific DNA binding; GO:0001046 core promoter sequence-specific DNA binding; GO:0001067 regulatory region nucleic acid binding; GO:0001085 RNA polyme…	PF06068	TIP49 C-terminus	L	KOG2680	DNA helicase TIP49, TBP-interacting protein
Q9Z2Q6	Septin-5 OS=Mus musculus OX=10090 GN=Septin5 PE=1 SV=2	Septin5	42.747					0.882	1.084	1.008	1.038	0.846	1.025	1.06	1.092	1.22	0.0293668	1.02	0.655015	1.197	0.031542	1.233	0.0237718	1.01	0.816339	1.03	0.495216	cytoplasm	K04557	SEPT5; septin 5	mmu05022 Pathways of neurodegeneration - multiple diseases; mmu05012 Parkinson disease	GO:0001505 regulation of neurotransmitter levels; GO:0006810 transport; GO:0006836 neurotransmitter transport; GO:0006887 exocytosis; GO:0006903 vesicle targeting; GO:0007154 cell communication; GO:0007267 cell-cell signaling; GO:0007268 chemical synaptic transmission; GO:0007269 neurotransmitter secretion; GO:0009987 cellular process; GO:0010646 regulation of cell communication; GO:0016079 synap…	GO:0001725 stress fiber; GO:0005622 intracellular; GO:0005623 cell; GO:0005737 cytoplasm; GO:0005856 cytoskeleton; GO:0005886 plasma membrane; GO:0005938 cell cortex; GO:0008021 synaptic vesicle; GO:0012505 endomembrane system; GO:0015629 actin cytoskeleton; GO:0016020 membrane; GO:0030133 transport vesicle; GO:0030424 axon; GO:0031105 septin complex; GO:0031410 cytoplasmic vesicle; GO:0031982 ve…	GO:0000149 SNARE binding; GO:0000166 nucleotide binding; GO:0001882 nucleoside binding; GO:0001883 purine nucleoside binding; GO:0003824 catalytic activity; GO:0003924 GTPase activity; GO:0005198 structural molecule activity; GO:0005488 binding; GO:0005515 protein binding; GO:0005525 GTP binding; GO:0005543 phospholipid binding; GO:0008289 lipid binding; GO:0016462 pyrophosphatase activity; GO:00…	PF00735	Septin	Z	KOG2655	Septin family protein (P-loop GTPase)
O35638	Cohesin subunit SA-2 OS=Mus musculus OX=10090 GN=Stag2 PE=1 SV=3	Stag2	141.28	1.03	1.058	1.022	0.929	1.006	1.139	1.032	0.921	0.998	1.071	0.99	0.911	1.077	0.0404037	1.074	0.0534401	1.003	0.847544	0.91	0.00103276	0.845	0.00202788	0.907	0.00210007	nucleus	K06671	STAG1_2; cohesin complex subunit SA-1/2	mmu04110 Cell cycle	GO:0000819 sister chromatid segregation; GO:0006139 nucleobase-containing compound metabolic process; GO:0006275 regulation of DNA replication; GO:0006351 transcription, DNA-templated; GO:0006355 regulation of transcription, DNA-templated; GO:0006357 regulation of transcription by RNA polymerase II; GO:0006366 transcription by RNA polymerase II; GO:0006725 cellular aromatic compound metabolic pro…	GO:0000785 chromatin; GO:0000793 condensed chromosome; GO:0000922 spindle pole; GO:0005622 intracellular; GO:0005623 cell; GO:0005634 nucleus; GO:0005654 nucleoplasm; GO:0005694 chromosome; GO:0005819 spindle; GO:0005856 cytoskeleton; GO:0008278 cohesin complex; GO:0015630 microtubule cytoskeleton; GO:0016363 nuclear matrix; GO:0031974 membrane-enclosed lumen; GO:0031981 nuclear lumen; GO:0032991…	GO:0000981 DNA-binding transcription factor activity, RNA polymerase II-specific; GO:0001228 DNA-binding transcription activator activity, RNA polymerase II-specific; GO:0003682 chromatin binding; GO:0003700 DNA-binding transcription factor activity; GO:0005488 binding; GO:0140110 transcription regulator activity;			K	KOG2011	Sister chromatid cohesion complex Cohesin, subunit STAG/IRR1/SCC3
Q3TDQ1	Dolichyl-diphosphooligosaccharide--protein glycosyltransferase subunit STT3B OS=Mus musculus OX=10090 GN=Stt3b PE=1 SV=2	Stt3b	93.245	1.091	0.982	0.965	0.97	1.055	0.98	0.991	1	1.114	0.982	0.982	0.94	0.903	0.00304185	1.002	0.801753	0.901	0.00419002	0.893	0.00891391	0.988	0.540901	0.99	0.640403	plasma membrane	K07151	STT3; dolichyl-diphosphooligosaccharide---protein glycosyltransferase [EC:2.4.99.18]	mmu00510 N-Glycan biosynthesis; mmu01100 Metabolic pathways; mmu00513 Various types of N-glycan biosynthesis; mmu04141 Protein processing in endoplasmic reticulum	GO:0006464 cellular protein modification process; GO:0006486 protein glycosylation; GO:0006487 protein N-linked glycosylation; GO:0006508 proteolysis; GO:0006511 ubiquitin-dependent protein catabolic process; GO:0006516 glycoprotein catabolic process; GO:0006807 nitrogen compound metabolic process; GO:0006950 response to stress; GO:0006986 response to unfolded protein; GO:0008152 metabolic proces…	GO:0005622 intracellular; GO:0005623 cell; GO:0005737 cytoplasm; GO:0005783 endoplasmic reticulum; GO:0005789 endoplasmic reticulum membrane; GO:0008250 oligosaccharyltransferase complex; GO:0012505 endomembrane system; GO:0016020 membrane; GO:0031984 organelle subcompartment; GO:0032991 protein-containing complex; GO:0042175 nuclear outer membrane-endoplasmic reticulum membrane network; GO:00432…	GO:0003824 catalytic activity; GO:0004576 oligosaccharyl transferase activity; GO:0004579 dolichyl-diphosphooligosaccharide-protein glycotransferase activity; GO:0016740 transferase activity; GO:0016757 transferase activity, transferring glycosyl groups; GO:0016758 transferase activity, transferring hexosyl groups;			O	KOG2292	Oligosaccharyltransferase, STT3 subunit
P49962	Signal recognition particle 9 kDa protein OS=Mus musculus OX=10090 GN=Srp9 PE=1 SV=2	Srp9	10.194	0.929	1.108	0.976	0.957	0.897	1.074	1.024	1.015	0.898	1.136	0.956	1.026	1.218	0.00058254	1.122	0.0113037	1.085	0.025254	1.101	0.0175715	0.904	0.0198284	1.014	0.660649	cytoplasm	K03109	SRP9; signal recognition particle subunit SRP9	mmu03060 Protein export	GO:0006605 protein targeting; GO:0006612 protein targeting to membrane; GO:0006613 cotranslational protein targeting to membrane; GO:0006614 SRP-dependent cotranslational protein targeting to membrane; GO:0006616 SRP-dependent cotranslational protein targeting to membrane, translocation; GO:0006810 transport; GO:0006886 intracellular protein transport; GO:0008104 protein localization; GO:0015031 …	GO:0005622 intracellular; GO:0005623 cell; GO:0005737 cytoplasm; GO:0005783 endoplasmic reticulum; GO:0005785 signal recognition particle receptor complex; GO:0005786 signal recognition particle, endoplasmic reticulum targeting; GO:0005789 endoplasmic reticulum membrane; GO:0005791 rough endoplasmic reticulum; GO:0005829 cytosol; GO:0012505 endomembrane system; GO:0016020 membrane; GO:0030867 rou…	GO:0003676 nucleic acid binding; GO:0003723 RNA binding; GO:0005047 signal recognition particle binding; GO:0005488 binding; GO:0043021 ribonucleoprotein complex binding; GO:0044877 protein-containing complex binding; GO:0097159 organic cyclic compound binding; GO:1901363 heterocyclic compound binding;	PF05486	Signal recognition particle 9 kDa protein (SRP9)	U	KOG3465	Signal recognition particle, subunit Srp9
Q9CYZ8	Single-stranded DNA-binding protein 2 OS=Mus musculus OX=10090 GN=Ssbp2 PE=1 SV=1	Ssbp2	37.845					0.9	1.084	0.968	1.063	0.909	1.067	1.04	0.998	1.189	0.00289679	1.071	0.199408	1.11	0.103334	1.139	0.0554447	0.958	0.315322	1.026	0.638455	nucleus				GO:0006139 nucleobase-containing compound metabolic process; GO:0006351 transcription, DNA-templated; GO:0006355 regulation of transcription, DNA-templated; GO:0006357 regulation of transcription by RNA polymerase II; GO:0006366 transcription by RNA polymerase II; GO:0006725 cellular aromatic compound metabolic process; GO:0006807 nitrogen compound metabolic process; GO:0008152 metabolic process;…	GO:0005622 intracellular; GO:0005623 cell; GO:0005634 nucleus; GO:0005737 cytoplasm; GO:0043226 organelle; GO:0043227 membrane-bounded organelle; GO:0043229 intracellular organelle; GO:0043231 intracellular membrane-bounded organelle;	GO:0000976 transcription regulatory region sequence-specific DNA binding; GO:0000977 RNA polymerase II transcription regulatory region sequence-specific DNA binding; GO:0000978 RNA polymerase II cis-regulatory region sequence-specific DNA binding; GO:0000981 DNA-binding transcription factor activity, RNA polymerase II-specific; GO:0000987 cis-regulatory region sequence-specific DNA binding; GO:00…			K	KOG4594	Sequence-specific single-stranded-DNA-binding protein
Q9Z1W9	STE20/SPS1-related proline-alanine-rich protein kinase OS=Mus musculus OX=10090 GN=Stk39 PE=1 SV=1	Stk39	60.319	0.93	1.079	1.023	0.982	0.941	1.099	0.923	1.053					1.164	0.00511269	1.119	0.161035	1.04	0.539328	1.088	0.142497	0.934	0.198219	1.046	0.540855	cytoplasm	K08835			GO:0000187 activation of MAPK activity; GO:0001894 tissue homeostasis; GO:0001932 regulation of protein phosphorylation; GO:0001933 negative regulation of protein phosphorylation; GO:0001934 positive regulation of protein phosphorylation; GO:0002028 regulation of sodium ion transport; GO:0003008 system process; GO:0003013 circulatory system process; GO:0006464 cellular protein modification proces…	GO:0005622 intracellular; GO:0005623 cell; GO:0005634 nucleus; GO:0005654 nucleoplasm; GO:0005737 cytoplasm; GO:0005829 cytosol; GO:0005856 cytoskeleton; GO:0005886 plasma membrane; GO:0016020 membrane; GO:0016323 basolateral plasma membrane; GO:0016324 apical plasma membrane; GO:0019898 extrinsic component of membrane; GO:0031974 membrane-enclosed lumen; GO:0031981 nuclear lumen; GO:0043226 orga…	GO:0003824 catalytic activity; GO:0004672 protein kinase activity; GO:0004674 protein serine/threonine kinase activity; GO:0005488 binding; GO:0005515 protein binding; GO:0016301 kinase activity; GO:0016740 transferase activity; GO:0016772 transferase activity, transferring phosphorus-containing groups; GO:0016773 phosphotransferase activity, alcohol group as acceptor; GO:0019899 enzyme binding; …	PF00069; PF12202	Protein kinase domain; Oxidative-stress-responsive kinase 1 C terminal	T	KOG0582	Ste20-like serine/threonine protein kinase
Q9Z1Z2	Serine-threonine kinase receptor-associated protein OS=Mus musculus OX=10090 GN=Strap PE=1 SV=2	Strap	38.442	0.848	1.053	1.042	1.047	0.81	1.054	1.045	1.092	0.815	1.089	1.036	1.063	1.292	0.00014463	1.023	0.112546	1.263	8.90342e-05	1.295	0.000166318	1.002	0.916483	1.025	0.11926	mitochondria	K13137	STRAP; serine-threonine kinase receptor-associated protein	mmu03013 RNA transport	GO:0000122 negative regulation of transcription by RNA polymerase II; GO:0000375 RNA splicing, via transesterification reactions; GO:0000377 RNA splicing, via transesterification reactions with bulged adenosine as nucleophile; GO:0000387 spliceosomal snRNP assembly; GO:0000398 mRNA splicing, via spliceosome; GO:0001894 tissue homeostasis; GO:0001932 regulation of protein phosphorylation; GO:00019…	GO:0005622 intracellular; GO:0005623 cell; GO:0005634 nucleus; GO:0005654 nucleoplasm; GO:0005737 cytoplasm; GO:0005829 cytosol; GO:0031974 membrane-enclosed lumen; GO:0031981 nuclear lumen; GO:0032797 SMN complex; GO:0032991 protein-containing complex; GO:0034719 SMN-Sm protein complex; GO:0043226 organelle; GO:0043227 membrane-bounded organelle; GO:0043229 intracellular organelle; GO:0043231 in…	GO:0005102 signaling receptor binding; GO:0005488 binding; GO:0005515 protein binding;			I	KOG0278	Serine/threonine kinase receptor-associated protein
Q8BMQ2	General transcription factor 3C polypeptide 4 OS=Mus musculus OX=10090 GN=Gtf3c4 PE=1 SV=2	Gtf3c4	91.612	1	0.984	1.05	0.984									0.984		0.937		1.05		0.984		1		0.937		cytoplasm	K11310			GO:0006139 nucleobase-containing compound metabolic process; GO:0006325 chromatin organization; GO:0006351 transcription, DNA-templated; GO:0006352 DNA-templated transcription, initiation; GO:0006383 transcription by RNA polymerase III; GO:0006384 transcription initiation from RNA polymerase III promoter; GO:0006399 tRNA metabolic process; GO:0006464 cellular protein modification process; GO:0006…	GO:0000127 transcription factor TFIIIC complex; GO:0005622 intracellular; GO:0005623 cell; GO:0005634 nucleus; GO:0005654 nucleoplasm; GO:0005667 transcription regulator complex; GO:0005737 cytoplasm; GO:0005739 mitochondrion; GO:0031974 membrane-enclosed lumen; GO:0031981 nuclear lumen; GO:0032991 protein-containing complex; GO:0043226 organelle; GO:0043227 membrane-bounded organelle; GO:0043229…	GO:0003824 catalytic activity; GO:0004402 histone acetyltransferase activity; GO:0008047 enzyme activator activity; GO:0008080 N-acetyltransferase activity; GO:0016407 acetyltransferase activity; GO:0016410 N-acyltransferase activity; GO:0016740 transferase activity; GO:0016746 transferase activity, transferring acyl groups; GO:0016747 transferase activity, transferring acyl groups other than ami…	PF12657; PF12660	Transcription factor IIIC subunit delta N-term; Putative zinc-finger of transcription factor IIIC complex
Q8BH55	Threonine synthase-like 1 OS=Mus musculus OX=10090 GN=Thnsl1 PE=1 SV=1	Thnsl1	83.099	1.088	1.006	0.959	0.971									0.925		1.049		0.881		0.892		0.965		1.013		mitochondria							PF01202	Shikimate kinase	E	KOG2616	Pyridoxalphosphate-dependent enzyme/predicted threonine synthase
B1AZA5	Transmembrane protein 245 OS=Mus musculus OX=10090 GN=Tmem245 PE=1 SV=1	Tmem245	97.356	1.136	0.861	1.017	0.994	0.99	0.975	1.011	1.021	1.07	0.898	1.027	0.975	0.855	0.0447696	0.895	0.0379341	0.956	0.338265	0.936	0.195438	1.094	0.0800933	0.979	0.199975	plasma membrane					GO:0016020 membrane; GO:0016021 integral component of membrane; GO:0031224 intrinsic component of membrane;				S	KOG2365	Uncharacterized membrane protein
P13439	Uridine 5'-monophosphate synthase OS=Mus musculus OX=10090 GN=Umps PE=1 SV=3	Umps	52.292	0.84	1.236	0.963	0.975	1.053	1.022	0.966	0.982	0.871	1.283	0.966	0.897	1.281	0.067114	1.223	0.049257	1.047	0.504664	1.033	0.65802	0.806	0.0498934	0.986	0.630994	cytoplasm	K13421	UMPS; uridine monophosphate synthetase [EC:2.4.2.10 4.1.1.23]	mmu00240 Pyrimidine metabolism; mmu01100 Metabolic pathways; mmu00983 Drug metabolism - other enzymes; mmu01240 Biosynthesis of cofactors	GO:0006139 nucleobase-containing compound metabolic process; GO:0006213 pyrimidine nucleoside metabolic process; GO:0006220 pyrimidine nucleotide metabolic process; GO:0006221 pyrimidine nucleotide biosynthetic process; GO:0006222 UMP biosynthetic process; GO:0006725 cellular aromatic compound metabolic process; GO:0006753 nucleoside phosphate metabolic process; GO:0006793 phosphorus metabolic pr…	GO:0005622 intracellular; GO:0005623 cell; GO:0005634 nucleus; GO:0005737 cytoplasm; GO:0005829 cytosol; GO:0043226 organelle; GO:0043227 membrane-bounded organelle; GO:0043229 intracellular organelle; GO:0043231 intracellular membrane-bounded organelle;	GO:0003824 catalytic activity; GO:0004588 orotate phosphoribosyltransferase activity; GO:0004590 orotidine-5'-phosphate decarboxylase activity; GO:0005488 binding; GO:0005515 protein binding; GO:0016740 transferase activity; GO:0016757 transferase activity, transferring glycosyl groups; GO:0016763 transferase activity, transferring pentosyl groups; GO:0016829 lyase activity; GO:0016830 carbon-car…	PF00156; PF00215	Phosphoribosyl transferase domain; Orotidine 5'-phosphate decarboxylase / HUMPS family	F	KOG1377	Uridine 5'- monophosphate synthase/orotate phosphoribosyltransferase
Q8VCW4	Protein unc-93 homolog B1 OS=Mus musculus OX=10090 GN=Unc93b1 PE=1 SV=2	Unc93b1	66.98	0.994	1.06	0.946	1.019	0.949	1.218	0.928	0.924	0.99	1.203	0.916	0.906	1.187	0.0222919	1.248	0.00842174	0.951	0.0466483	0.971	0.484915	0.818	0.025319	1.021	0.627767	plasma membrane				GO:0000902 cell morphogenesis; GO:0001817 regulation of cytokine production; GO:0001819 positive regulation of cytokine production; GO:0002218 activation of innate immune response; GO:0002221 pattern recognition receptor signaling pathway; GO:0002224 toll-like receptor signaling pathway; GO:0002253 activation of immune response; GO:0002376 immune system process; GO:0002478 antigen processing and …	GO:0000139 Golgi membrane; GO:0000323 lytic vacuole; GO:0005622 intracellular; GO:0005623 cell; GO:0005737 cytoplasm; GO:0005764 lysosome; GO:0005768 endosome; GO:0005773 vacuole; GO:0005783 endoplasmic reticulum; GO:0005789 endoplasmic reticulum membrane; GO:0005794 Golgi apparatus; GO:0012505 endomembrane system; GO:0016020 membrane; GO:0030139 endocytic vesicle; GO:0031090 organelle membrane; …	GO:0005102 signaling receptor binding; GO:0005215 transporter activity; GO:0005488 binding; GO:0005515 protein binding; GO:0035325 Toll-like receptor binding;			S	KOG3097	Predicted membrane protein
Q9R1Q9	V-type proton ATPase subunit S1 OS=Mus musculus OX=10090 GN=Atp6ap1 PE=1 SV=1	Atp6ap1	51.007	0.996	0.983	0.967	1.023	1.018	1.003	0.95	1.016	1.006	1.029	0.997	0.988	0.998	0.908604	1.035	0.152661	0.965	0.0808972	1.002	0.865066	1.004	0.823904	1.039	0.097102	extracellular	K03662	ATPeVS1; V-type H+-transporting ATPase S1 subunit	mmu05165 Human papillomavirus infection; mmu00190 Oxidative phosphorylation; mmu05161 Hepatitis B; mmu01100 Metabolic pathways; mmu05323 Rheumatoid arthritis; mmu05152 Tuberculosis; mmu04142 Lysosome; mmu04145 Phagosome	GO:0000041 transition metal ion transport; GO:0001932 regulation of protein phosphorylation; GO:0001934 positive regulation of protein phosphorylation; GO:0002682 regulation of immune system process; GO:0002684 positive regulation of immune system process; GO:0002761 regulation of myeloid leukocyte differentiation; GO:0002763 positive regulation of myeloid leukocyte differentiation; GO:0006810 tr…	GO:0005622 intracellular; GO:0005623 cell; GO:0005737 cytoplasm; GO:0005768 endosome; GO:0010008 endosome membrane; GO:0012505 endomembrane system; GO:0016020 membrane; GO:0016469 proton-transporting two-sector ATPase complex; GO:0031090 organelle membrane; GO:0031410 cytoplasmic vesicle; GO:0031982 vesicle; GO:0032991 protein-containing complex; GO:0043226 organelle; GO:0043227 membrane-bounded …	GO:0005215 transporter activity; GO:0005488 binding; GO:0005515 protein binding; GO:0017016 Ras GTPase binding; GO:0017137 Rab GTPase binding; GO:0019899 enzyme binding; GO:0031267 small GTPase binding; GO:0051020 GTPase binding;			C	KOG3868	Vacuolar H+-ATPase V0 sector, accessory subunit S1 (Ac45)
Q920I9	WD repeat-containing protein 7 OS=Mus musculus OX=10090 GN=Wdr7 PE=1 SV=3	Wdr7	163.45	0.944	1.066	0.972	1.035	0.94	1.075	0.965	1.01	0.972	1.046	0.973	1.003	1.116	0.00116869	1.095	0.000432626	1.019	0.157237	1.067	0.0101386	0.956	0.0233487	1.047	0.00941217	peroxisome				GO:0002244 hematopoietic progenitor cell differentiation; GO:0002376 immune system process; GO:0002520 immune system development; GO:0007275 multicellular organism development; GO:0009987 cellular process; GO:0030097 hemopoiesis; GO:0030154 cell differentiation; GO:0032501 multicellular organismal process; GO:0032502 developmental process; GO:0048513 animal organ development; GO:0048534 hematopoi…	GO:0005622 intracellular; GO:0005623 cell; GO:0005737 cytoplasm; GO:0008021 synaptic vesicle; GO:0012505 endomembrane system; GO:0030133 transport vesicle; GO:0031410 cytoplasmic vesicle; GO:0031982 vesicle; GO:0043226 organelle; GO:0043227 membrane-bounded organelle; GO:0043229 intracellular organelle; GO:0045202 synapse; GO:0070382 exocytic vesicle; GO:0097708 intracellular vesicle; GO:0098793 …				S	KOG4155	FOG: WD40 repeat
Q99ME2	WD repeat-containing protein 6 OS=Mus musculus OX=10090 GN=Wdr6 PE=1 SV=1	Wdr6	121.9	0.988	1.022	0.967	1.04					0.95	1.017	1.028	1.019	1.052	0.123084	1.022	0.543248	1.029	0.512198	1.062	0.110955	1.01	0.452279	1.032	0.425642	cytoplasm				GO:0007049 cell cycle; GO:0007050 cell cycle arrest; GO:0007154 cell communication; GO:0007165 signal transduction; GO:0007166 cell surface receptor signaling pathway; GO:0007167 enzyme linked receptor protein signaling pathway; GO:0007169 transmembrane receptor protein tyrosine kinase signaling pathway; GO:0008285 negative regulation of cell population proliferation; GO:0008286 insulin receptor …	GO:0005622 intracellular; GO:0005623 cell; GO:0005737 cytoplasm; GO:0005829 cytosol; GO:0005886 plasma membrane; GO:0016020 membrane; GO:0032991 protein-containing complex; GO:0071944 cell periphery;	GO:0005488 binding; GO:0005515 protein binding; GO:0043560 insulin receptor substrate binding;			S	KOG0974	WD-repeat protein WDR6, WD repeat superfamily
Q9QZD4	DNA repair endonuclease XPF OS=Mus musculus OX=10090 GN=Ercc4 PE=1 SV=3	Ercc4	103.69																									nucleus	K10848	ERCC4; DNA excision repair protein ERCC-4 [EC:3.1.-.-]	mmu03420 Nucleotide excision repair; mmu03460 Fanconi anemia pathway	GO:0000003 reproduction; GO:0000280 nuclear division; GO:0000712 resolution of meiotic recombination intermediates; GO:0000722 telomere maintenance via recombination; GO:0000723 telomere maintenance; GO:0000724 double-strand break repair via homologous recombination; GO:0000725 recombinational repair; GO:0000726 non-recombinational repair; GO:0006139 nucleobase-containing compound metabolic proce…	GO:0000109 nucleotide-excision repair complex; GO:0000110 nucleotide-excision repair factor 1 complex; GO:0000228 nuclear chromosome; GO:0000428 DNA-directed RNA polymerase complex; GO:0000781 chromosome, telomeric region; GO:0000784 nuclear chromosome, telomeric region; GO:0005622 intracellular; GO:0005623 cell; GO:0005634 nucleus; GO:0005654 nucleoplasm; GO:0005667 transcription regulator compl…	GO:0000014 single-stranded DNA endodeoxyribonuclease activity; GO:0001085 RNA polymerase II transcription factor binding; GO:0001091 RNA polymerase II general transcription initiation factor binding; GO:0001094 TFIID-class transcription factor complex binding; GO:0001098 basal transcription machinery binding; GO:0001099 basal RNA polymerase II transcription machinery binding; GO:0003676 nucleic a…	PF02732	ERCC4 domain	L	KOG0442	Structure-specific endonuclease ERCC1-XPF, catalytic component XPF/ERCC4
Q91XU0	ATPase WRNIP1 OS=Mus musculus OX=10090 GN=Wrnip1 PE=1 SV=2	Wrnip1	71.793	1.014	1.027	1.02	0.959					1.01	1.057	0.972	0.982	1.03	0.183046	1.046	0.247688	0.984	0.571357	0.959	0.0731612	0.931	0.0624836	0.974	0.439354	nucleus	K07478			GO:0000731 DNA synthesis involved in DNA repair; GO:0006139 nucleobase-containing compound metabolic process; GO:0006259 DNA metabolic process; GO:0006275 regulation of DNA replication; GO:0006281 DNA repair; GO:0006725 cellular aromatic compound metabolic process; GO:0006807 nitrogen compound metabolic process; GO:0006950 response to stress; GO:0006974 cellular response to DNA damage stimulus; G…	GO:0005622 intracellular; GO:0005623 cell; GO:0005634 nucleus; GO:0005737 cytoplasm; GO:0043226 organelle; GO:0043227 membrane-bounded organelle; GO:0043229 intracellular organelle; GO:0043231 intracellular membrane-bounded organelle; GO:0048471 perinuclear region of cytoplasm;	GO:0003824 catalytic activity; GO:0005488 binding; GO:0005515 protein binding; GO:0016462 pyrophosphatase activity; GO:0016787 hydrolase activity; GO:0016817 hydrolase activity, acting on acid anhydrides; GO:0016818 hydrolase activity, acting on acid anhydrides, in phosphorus-containing anhydrides; GO:0016887 ATPase activity; GO:0017111 nucleoside-triphosphatase activity; GO:0042802 identical pro…	PF00004; PF12002	ATPase family associated with various cellular activities (AAA); MgsA AAA+ ATPase C terminal	L	KOG2028	ATPase related to the helicase subunit of the Holliday junction resolvase
Q9CQN7	39S ribosomal protein L41, mitochondrial OS=Mus musculus OX=10090 GN=Mrpl41 PE=1 SV=1	Mrpl41	15.261	1.043	1.137	0.914	0.932					0.999	1.171	0.898	0.956	1.13	0.0424877	1.274	0.00500468	0.887	0.0360589	0.925	0.0888112	0.818	0.00925757	1.042	0.117639	cytoplasm	K17422			GO:0006412 translation; GO:0006414 translational elongation; GO:0006415 translational termination; GO:0006518 peptide metabolic process; GO:0006807 nitrogen compound metabolic process; GO:0008152 metabolic process; GO:0009058 biosynthetic process; GO:0009059 macromolecule biosynthetic process; GO:0009987 cellular process; GO:0010467 gene expression; GO:0016043 cellular component organization; GO:…	GO:0000313 organellar ribosome; GO:0000315 organellar large ribosomal subunit; GO:0005622 intracellular; GO:0005623 cell; GO:0005737 cytoplasm; GO:0005739 mitochondrion; GO:0005740 mitochondrial envelope; GO:0005743 mitochondrial inner membrane; GO:0005759 mitochondrial matrix; GO:0005761 mitochondrial ribosome; GO:0005762 mitochondrial large ribosomal subunit; GO:0005840 ribosome; GO:0015934 lar…	GO:0003735 structural constituent of ribosome; GO:0005198 structural molecule activity;			J	KOG4756	Mitochondrial ribosomal protein L27
Q923G2	DNA-directed RNA polymerases I, II, and III subunit RPABC3 OS=Mus musculus OX=10090 GN=Polr2h PE=1 SV=3	Polr2h	17.143	1.034	1.012	0.975	1.001	1.011	1.106	0.984	0.919	0.964	1.16	0.923	0.974	1.089	0.133862	1.137	0.0462443	0.958	0.208158	0.962	0.29563	0.883	0.0590793	1.004	0.908863	cytoskeleton	K03016	RPB8; DNA-directed RNA polymerases I, II, and III subunit RPABC3	mmu03020 RNA polymerase; mmu04623 Cytosolic DNA-sensing pathway; mmu05016 Huntington disease	GO:0000375 RNA splicing, via transesterification reactions; GO:0000377 RNA splicing, via transesterification reactions with bulged adenosine as nucleophile; GO:0000398 mRNA splicing, via spliceosome; GO:0006139 nucleobase-containing compound metabolic process; GO:0006259 DNA metabolic process; GO:0006281 DNA repair; GO:0006283 transcription-coupled nucleotide-excision repair; GO:0006289 nucleotid…	GO:0000428 DNA-directed RNA polymerase complex; GO:0005622 intracellular; GO:0005623 cell; GO:0005634 nucleus; GO:0005654 nucleoplasm; GO:0005665 RNA polymerase II, core complex; GO:0005666 RNA polymerase III complex; GO:0005730 nucleolus; GO:0005736 RNA polymerase I complex; GO:0005737 cytoplasm; GO:0005829 cytosol; GO:0016591 RNA polymerase II, holoenzyme; GO:0030880 RNA polymerase complex; GO:…	GO:0003676 nucleic acid binding; GO:0003677 DNA binding; GO:0003697 single-stranded DNA binding; GO:0005488 binding; GO:0097159 organic cyclic compound binding; GO:1901363 heterocyclic compound binding;			K	KOG3400	RNA polymerase subunit 8
P14131	40S ribosomal protein S16 OS=Mus musculus OX=10090 GN=Rps16 PE=1 SV=4	Rps16	16.445	1.098	1.008	0.978	0.929	1.128	0.98	0.999	0.891	1.107	1.016	0.964	0.917	0.901	0.00154953	1.021	0.232584	0.882	0.000665432	0.821	0.000178723	0.911	0.00485052	0.931	0.0111177	cytoplasm	K02960	RP-S16e; small subunit ribosomal protein S16e	mmu03010 Ribosome; mmu05171 Coronavirus disease - COVID-19	GO:0000184 nuclear-transcribed mRNA catabolic process, nonsense-mediated decay; GO:0000462 maturation of SSU-rRNA from tricistronic rRNA transcript (SSU-rRNA, 5.8S rRNA, LSU-rRNA); GO:0000956 nuclear-transcribed mRNA catabolic process; GO:0001889 liver development; GO:0006139 nucleobase-containing compound metabolic process; GO:0006364 rRNA processing; GO:0006396 RNA processing; GO:0006401 RNA ca…	GO:0005622 intracellular; GO:0005623 cell; GO:0005634 nucleus; GO:0005654 nucleoplasm; GO:0005737 cytoplasm; GO:0005783 endoplasmic reticulum; GO:0005789 endoplasmic reticulum membrane; GO:0005791 rough endoplasmic reticulum; GO:0005829 cytosol; GO:0005840 ribosome; GO:0012505 endomembrane system; GO:0015935 small ribosomal subunit; GO:0016020 membrane; GO:0022626 cytosolic ribosome; GO:0022627 c…	GO:0003676 nucleic acid binding; GO:0003723 RNA binding; GO:0003735 structural constituent of ribosome; GO:0005198 structural molecule activity; GO:0005488 binding; GO:0097159 organic cyclic compound binding; GO:1901363 heterocyclic compound binding;			J	KOG1753	40S ribosomal protein S16
Q6ZWN5	40S ribosomal protein S9 OS=Mus musculus OX=10090 GN=Rps9 PE=1 SV=3	Rps9	22.591	1.192	0.94	0.96	0.934	1.18	0.944	0.998	0.915	1.184	0.956	0.972	0.938	0.799	2.78701e-06	0.969	0.0679302	0.824	8.12358e-05	0.784	7.70437e-06	0.981	0.109198	0.951	0.0222119	cytoplasm	K02997	RP-S9e; small subunit ribosomal protein S9e	mmu03010 Ribosome; mmu05171 Coronavirus disease - COVID-19	GO:0000184 nuclear-transcribed mRNA catabolic process, nonsense-mediated decay; GO:0000956 nuclear-transcribed mRNA catabolic process; GO:0006139 nucleobase-containing compound metabolic process; GO:0006364 rRNA processing; GO:0006396 RNA processing; GO:0006401 RNA catabolic process; GO:0006402 mRNA catabolic process; GO:0006412 translation; GO:0006413 translational initiation; GO:0006417 regulat…	GO:0005622 intracellular; GO:0005623 cell; GO:0005634 nucleus; GO:0005654 nucleoplasm; GO:0005730 nucleolus; GO:0005737 cytoplasm; GO:0005829 cytosol; GO:0005840 ribosome; GO:0015935 small ribosomal subunit; GO:0022626 cytosolic ribosome; GO:0022627 cytosolic small ribosomal subunit; GO:0031974 membrane-enclosed lumen; GO:0031981 nuclear lumen; GO:0032991 protein-containing complex; GO:0043226 or…	GO:0003676 nucleic acid binding; GO:0003723 RNA binding; GO:0003735 structural constituent of ribosome; GO:0005198 structural molecule activity; GO:0005488 binding; GO:0019843 rRNA binding; GO:0045182 translation regulator activity; GO:0097159 organic cyclic compound binding; GO:1901363 heterocyclic compound binding; GO:1990932 5.8S rRNA binding;	PF01479	S4 domain	J	KOG3301	Ribosomal protein S4
Q9D0G0	28S ribosomal protein S30, mitochondrial OS=Mus musculus OX=10090 GN=Mrps30 PE=1 SV=1	Mrps30	49.939																									nucleus	K17409			GO:0006412 translation; GO:0006414 translational elongation; GO:0006415 translational termination; GO:0006518 peptide metabolic process; GO:0006807 nitrogen compound metabolic process; GO:0006915 apoptotic process; GO:0008152 metabolic process; GO:0008219 cell death; GO:0009058 biosynthetic process; GO:0009059 macromolecule biosynthetic process; GO:0009987 cellular process; GO:0010467 gene expres…	GO:0005622 intracellular; GO:0005623 cell; GO:0005737 cytoplasm; GO:0005739 mitochondrion; GO:0005740 mitochondrial envelope; GO:0005743 mitochondrial inner membrane; GO:0016020 membrane; GO:0019866 organelle inner membrane; GO:0031090 organelle membrane; GO:0031966 mitochondrial membrane; GO:0031967 organelle envelope; GO:0031975 envelope; GO:0043226 organelle; GO:0043227 membrane-bounded organe…				J	KOG4461	Mitochondrial 28S ribosomal protein S30
P62342	Thioredoxin reductase-like selenoprotein T OS=Mus musculus OX=10090 GN=Selenot PE=1 SV=2	Selenot	22.292	1.064	1.029	0.986	0.945	1.066	1.012	0.994	0.95	1.04	1.04	0.984	0.969	0.972	0.0642324	1.039	0.0105223	0.935	0.00139964	0.903	0.000769633	0.93	0.00268597	0.966	0.0139902	plasma membrane	K22366			GO:0001514 selenocysteine incorporation; GO:0001678 cellular glucose homeostasis; GO:0002790 peptide secretion; GO:0002791 regulation of peptide secretion; GO:0002793 positive regulation of peptide secretion; GO:0006412 translation; GO:0006414 translational elongation; GO:0006417 regulation of translation; GO:0006451 translational readthrough; GO:0006518 peptide metabolic process; GO:0006807 nitr…	GO:0005622 intracellular; GO:0005623 cell; GO:0005737 cytoplasm; GO:0005783 endoplasmic reticulum; GO:0005789 endoplasmic reticulum membrane; GO:0012505 endomembrane system; GO:0016020 membrane; GO:0031984 organelle subcompartment; GO:0042175 nuclear outer membrane-endoplasmic reticulum membrane network; GO:0043226 organelle; GO:0043227 membrane-bounded organelle; GO:0043229 intracellular organel…	GO:0003824 catalytic activity; GO:0004791 thioredoxin-disulfide reductase activity; GO:0005488 binding; GO:0008430 selenium binding; GO:0015036 disulfide oxidoreductase activity; GO:0016209 antioxidant activity; GO:0016491 oxidoreductase activity; GO:0016651 oxidoreductase activity, acting on NAD(P)H; GO:0016667 oxidoreductase activity, acting on a sulfur group of donors; GO:0016668 oxidoreductas…			S	KOG3286	Selenoprotein T
Q91X43	SH3 domain-containing protein 19 OS=Mus musculus OX=10090 GN=Sh3d19 PE=1 SV=2	Sh3d19	86.075	0.986	0.95	1.027	1.052	1.014	0.916	1.04	1.046	1.009	0.872	1.098	1.034	0.91	0.022519	0.865	0.0107672	1.052	0.0870782	1.041	0.0160383	1.144	0.00596708	0.99	0.658087	nucleus	K23714			GO:0006996 organelle organization; GO:0007010 cytoskeleton organization; GO:0009893 positive regulation of metabolic process; GO:0009894 regulation of catabolic process; GO:0009896 positive regulation of catabolic process; GO:0009987 cellular process; GO:0010604 positive regulation of macromolecule metabolic process; GO:0016043 cellular component organization; GO:0019222 regulation of metabolic p…	GO:0005622 intracellular; GO:0005623 cell; GO:0005634 nucleus; GO:0005654 nucleoplasm; GO:0005737 cytoplasm; GO:0005829 cytosol; GO:0005886 plasma membrane; GO:0016020 membrane; GO:0031974 membrane-enclosed lumen; GO:0031981 nuclear lumen; GO:0043226 organelle; GO:0043227 membrane-bounded organelle; GO:0043229 intracellular organelle; GO:0043231 intracellular membrane-bounded organelle; GO:004323…	GO:0005488 binding; GO:0005515 protein binding; GO:0070064 proline-rich region binding;	PF07653; PF00018	Variant SH3 domain; SH3 domain	T	KOG4225	Sorbin and SH3 domain-containing protein
Q8K2Q9	Shootin-1 OS=Mus musculus OX=10090 GN=Shtn1 PE=1 SV=1	Shtn1	71.342	0.895	1.129	0.996	0.986	0.873	1.201	1.027	0.913	0.917	1.117	0.998	0.976	1.284	0.000728862	1.141	0.00596622	1.125	0.00241778	1.071	0.0720236	0.834	0.00535833	0.952	0.127537	nucleus				GO:0000902 cell morphogenesis; GO:0000904 cell morphogenesis involved in differentiation; GO:0001558 regulation of cell growth; GO:0006928 movement of cell or subcellular component; GO:0006929 substrate-dependent cell migration; GO:0006930 substrate-dependent cell migration, cell extension; GO:0006996 organelle organization; GO:0007010 cytoskeleton organization; GO:0007015 actin filament organiza…	GO:0005622 intracellular; GO:0005623 cell; GO:0005737 cytoplasm; GO:0005829 cytosol; GO:0005856 cytoskeleton; GO:0005874 microtubule; GO:0005875 microtubule associated complex; GO:0015630 microtubule cytoskeleton; GO:0030027 lamellipodium; GO:0030175 filopodium; GO:0030424 axon; GO:0030426 growth cone; GO:0030427 site of polarized growth; GO:0031252 cell leading edge; GO:0032991 protein-containin…	GO:0003779 actin binding; GO:0005488 binding; GO:0005515 protein binding; GO:0008092 cytoskeletal protein binding; GO:0019894 kinesin binding; GO:0044877 protein-containing complex binding; GO:0050839 cell adhesion molecule binding; GO:0051015 actin filament binding;
P19324	Serpin H1 OS=Mus musculus OX=10090 GN=Serpinh1 PE=1 SV=3	Serpinh1	46.533	1.087	0.743	1.19	0.991	1.091	0.73	1.16	1.006	1.123	0.708	1.18	0.996	0.661	1.86604e-05	0.618	7.20125e-06	1.069	0.00623559	0.907	0.000948258	1.372	2.79915e-05	0.848	4.5796e-05	extracellular	K09501			GO:0001501 skeletal system development; GO:0002062 chondrocyte differentiation; GO:0002063 chondrocyte development; GO:0003413 chondrocyte differentiation involved in endochondral bone morphogenesis; GO:0003433 chondrocyte development involved in endochondral bone morphogenesis; GO:0006807 nitrogen compound metabolic process; GO:0006950 response to stress; GO:0006986 response to unfolded protein;…	GO:0005622 intracellular; GO:0005623 cell; GO:0005737 cytoplasm; GO:0005783 endoplasmic reticulum; GO:0005788 endoplasmic reticulum lumen; GO:0005793 endoplasmic reticulum-Golgi intermediate compartment; GO:0012505 endomembrane system; GO:0016020 membrane; GO:0031974 membrane-enclosed lumen; GO:0043226 organelle; GO:0043227 membrane-bounded organelle; GO:0043229 intracellular organelle; GO:004323…	GO:0004857 enzyme inhibitor activity; GO:0004866 endopeptidase inhibitor activity; GO:0004867 serine-type endopeptidase inhibitor activity; GO:0005488 binding; GO:0005515 protein binding; GO:0005518 collagen binding; GO:0030234 enzyme regulator activity; GO:0030414 peptidase inhibitor activity; GO:0044877 protein-containing complex binding; GO:0051082 unfolded protein binding; GO:0061134 peptidas…	PF00079	Serpin (serine protease inhibitor)	V	KOG2392	Serpin
Q9R1T4	Septin-6 OS=Mus musculus OX=10090 GN=Septin6 PE=1 SV=4	Septin6	49.619	0.788	1.352	0.938	0.934	0.742	1.388	0.918	0.964	0.762	1.428	0.91	0.915	1.818	1.41549e-05	1.507	2.29165e-05	1.207	0.000656764	1.227	0.000890391	0.675	5.65722e-05	1.017	0.397463	cytoplasm	K16939	SEPT6_8_11; septin 6/8/11	mmu05100 Bacterial invasion of epithelial cells	GO:0000278 mitotic cell cycle; GO:0000281 mitotic cytokinesis; GO:0000910 cytokinesis; GO:0007049 cell cycle; GO:0009987 cellular process; GO:0022402 cell cycle process; GO:0051301 cell division; GO:0061640 cytoskeleton-dependent cytokinesis; GO:1903047 mitotic cell cycle process;	GO:0005622 intracellular; GO:0005623 cell; GO:0005737 cytoplasm; GO:0005856 cytoskeleton; GO:0005886 plasma membrane; GO:0005929 cilium; GO:0005938 cell cortex; GO:0005940 septin ring; GO:0008021 synaptic vesicle; GO:0012505 endomembrane system; GO:0016020 membrane; GO:0030133 transport vesicle; GO:0030424 axon; GO:0031105 septin complex; GO:0031410 cytoplasmic vesicle; GO:0031514 motile cilium; …	GO:0000166 nucleotide binding; GO:0001882 nucleoside binding; GO:0001883 purine nucleoside binding; GO:0005488 binding; GO:0005525 GTP binding; GO:0017076 purine nucleotide binding; GO:0019001 guanyl nucleotide binding; GO:0032549 ribonucleoside binding; GO:0032550 purine ribonucleoside binding; GO:0032553 ribonucleotide binding; GO:0032555 purine ribonucleotide binding; GO:0032561 guanyl ribonuc…	PF00735	Septin	D	KOG3859	Septins (P-loop GTPases)
Q9EPB5	Serine hydrolase-like protein OS=Mus musculus OX=10090 GN=Serhl PE=1 SV=1	Serhl	35.31	1.016	1.102	0.88	1.026	1.046	1.136	0.886	0.957	1.064	1.177	0.858	0.932	1.092	0.0193553	1.301	0.00025046	0.839	0.000463161	0.933	0.0898837	0.854	0.00991168	1.111	0.0260647	cytoplasm					GO:0005622 intracellular; GO:0005623 cell; GO:0005737 cytoplasm; GO:0005777 peroxisome; GO:0031410 cytoplasmic vesicle; GO:0031982 vesicle; GO:0042579 microbody; GO:0043226 organelle; GO:0043227 membrane-bounded organelle; GO:0043229 intracellular organelle; GO:0043231 intracellular membrane-bounded organelle; GO:0048471 perinuclear region of cytoplasm; GO:0097708 intracellular vesicle;	GO:0003824 catalytic activity; GO:0016787 hydrolase activity;	PF00561	alpha/beta hydrolase fold	S	KOG1454	Predicted hydrolase/acyltransferase (alpha/beta hydrolase superfamily)
Q3TMH2	Secernin-3 OS=Mus musculus OX=10090 GN=Scrn3 PE=1 SV=1	Scrn3	47.661	0.878	1.109	0.997	1.028	0.964	1.06	0.973	1.021	0.846	1.046	1.019	1.099	1.196	0.0134527	1.076	0.0304364	1.112	0.0589827	1.171	0.0248626	0.979	0.508954	1.053	0.129495	cytoskeleton	K14358			GO:0006810 transport; GO:0006887 exocytosis; GO:0009987 cellular process; GO:0016192 vesicle-mediated transport; GO:0032940 secretion by cell; GO:0046903 secretion; GO:0051179 localization; GO:0051234 establishment of localization;
P50404	Pulmonary surfactant-associated protein D OS=Mus musculus OX=10090 GN=Sftpd PE=1 SV=1	Sftpd	37.688	0.992	0.835	1.139	1.053	0.989	0.796	1.154	1.028	1.005	0.808	1.144	1.031	0.817	0.000172331	0.71	1.96332e-05	1.151	2.30237e-05	1.042	0.0102362	1.276	0.000108877	0.905	0.000304801	extracellular	K10068	SFTPD; pulmonary surfactant-associated protein D	mmu04145 Phagosome	GO:0001817 regulation of cytokine production; GO:0001818 negative regulation of cytokine production; GO:0001894 tissue homeostasis; GO:0002218 activation of innate immune response; GO:0002221 pattern recognition receptor signaling pathway; GO:0002224 toll-like receptor signaling pathway; GO:0002252 immune effector process; GO:0002253 activation of immune response; GO:0002376 immune system process…	GO:0000323 lytic vacuole; GO:0005576 extracellular region; GO:0005615 extracellular space; GO:0005622 intracellular; GO:0005623 cell; GO:0005737 cytoplasm; GO:0005764 lysosome; GO:0005768 endosome; GO:0005770 late endosome; GO:0005771 multivesicular body; GO:0005773 vacuole; GO:0005783 endoplasmic reticulum; GO:0005789 endoplasmic reticulum membrane; GO:0005791 rough endoplasmic reticulum; GO:001…	GO:0001530 lipopolysaccharide binding; GO:0005488 binding; GO:0005515 protein binding; GO:0008289 lipid binding; GO:0030246 carbohydrate binding; GO:0036094 small molecule binding; GO:0042802 identical protein binding; GO:0048029 monosaccharide binding; GO:0097367 carbohydrate derivative binding;	PF00059	Lectin C-type domain	W	KOG4297	C-type lectin
Q18PI6	SLAM family member 5 OS=Mus musculus OX=10090 GN=Cd84 PE=1 SV=1	Cd84	37.378	1.035	1.052	0.992	0.944									1.016		1.06		0.958		0.912		0.897		0.952		peroxisome	K06511			GO:0001817 regulation of cytokine production; GO:0001818 negative regulation of cytokine production; GO:0001819 positive regulation of cytokine production; GO:0001932 regulation of protein phosphorylation; GO:0001934 positive regulation of protein phosphorylation; GO:0002376 immune system process; GO:0002682 regulation of immune system process; GO:0002683 negative regulation of immune system proc…	GO:0005623 cell; GO:0005886 plasma membrane; GO:0005887 integral component of plasma membrane; GO:0016020 membrane; GO:0016021 integral component of membrane; GO:0031224 intrinsic component of membrane; GO:0031226 intrinsic component of plasma membrane; GO:0071944 cell periphery;	GO:0005488 binding; GO:0005515 protein binding; GO:0042802 identical protein binding;
Q9Z2I9	Succinate--CoA ligase [ADP-forming] subunit beta, mitochondrial OS=Mus musculus OX=10090 GN=Sucla2 PE=1 SV=2	Sucla2	50.113	1.14	0.982	0.981	0.924	1.134	0.966	0.977	0.921	1.146	0.964	0.974	0.918	0.851	1.67661e-05	0.993	0.330275	0.857	1.94954e-06	0.808	4.71683e-07	0.949	0.0010319	0.942	2.92442e-05	mitochondria	K01900	LSC2; succinyl-CoA synthetase beta subunit [EC:6.2.1.4 6.2.1.5]	mmu01200 Carbon metabolism; mmu01100 Metabolic pathways; mmu00020 Citrate cycle (TCA cycle); mmu00640 Propanoate metabolism	GO:0006082 organic acid metabolic process; GO:0006091 generation of precursor metabolites and energy; GO:0006099 tricarboxylic acid cycle; GO:0006101 citrate metabolic process; GO:0006104 succinyl-CoA metabolic process; GO:0006105 succinate metabolic process; GO:0006139 nucleobase-containing compound metabolic process; GO:0006163 purine nucleotide metabolic process; GO:0006637 acyl-CoA metabolic …	GO:0005622 intracellular; GO:0005623 cell; GO:0005737 cytoplasm; GO:0005739 mitochondrion; GO:0005759 mitochondrial matrix; GO:0031974 membrane-enclosed lumen; GO:0043209 myelin sheath; GO:0043226 organelle; GO:0043227 membrane-bounded organelle; GO:0043229 intracellular organelle; GO:0043231 intracellular membrane-bounded organelle; GO:0043233 organelle lumen; GO:0070013 intracellular organelle …	GO:0003824 catalytic activity; GO:0004774 succinate-CoA ligase activity; GO:0004775 succinate-CoA ligase (ADP-forming) activity; GO:0016874 ligase activity; GO:0016877 ligase activity, forming carbon-sulfur bonds; GO:0016878 acid-thiol ligase activity;	PF08442; PF00549	ATP-grasp domain; CoA-ligase	C	KOG2799	Succinyl-CoA synthetase, beta subunit
Q9DCS1	Transmembrane protein 176A OS=Mus musculus OX=10090 GN=Tmem176a PE=1 SV=2	Tmem176a	26.596	0.89	1.009	0.978	1.165	0.969	0.952	0.978	1.116	0.979	0.971	0.975	1.091	1.033	0.39285	1	0.997811	1.033	0.33434	1.188	0.00846923	1.15	0.00557212	1.15	0.00191787	plasma membrane				GO:0002682 regulation of immune system process; GO:0002683 negative regulation of immune system process; GO:0045595 regulation of cell differentiation; GO:0045596 negative regulation of cell differentiation; GO:0048519 negative regulation of biological process; GO:0048523 negative regulation of cellular process; GO:0050789 regulation of biological process; GO:0050793 regulation of developmental p…
Q9CQV7	Mitochondrial import inner membrane translocase subunit TIM14 OS=Mus musculus OX=10090 GN=Dnajc19 PE=1 SV=3	Dnajc19	12.436					1.061	1.058	0.949	0.957					0.997		1.115		0.894		0.902		0.905		1.008		extracellular	K09539						PF00226	DnaJ domain	O	KOG0723	Molecular chaperone (DnaJ superfamily)
Q99JY4	TraB domain-containing protein OS=Mus musculus OX=10090 GN=Trabd PE=1 SV=1	Trabd	42.189	1.122	1.108	0.835	0.967	1.143	1.162	0.853	0.877	1.224	1.005	0.93	0.876	0.939	0.269244	1.251	0.0144105	0.75	0.00243477	0.78	0.00407312	0.831	0.0263971	1.039	0.456762	nucleus									T	KOG2860	Uncharacterized conserved protein, contains TraB domain
P39429	TNF receptor-associated factor 2 OS=Mus musculus OX=10090 GN=Traf2 PE=1 SV=1	Traf2	56.026	0.883	1.035	0.965	1.128									1.172		1.073		1.093		1.277		1.09		1.169		nucleus	K03173	TRAF2; TNF receptor-associated factor 2 [EC:2.3.2.27]	mmu04920 Adipocytokine signaling pathway; mmu05135 Yersinia infection; mmu05167 Kaposi sarcoma-associated herpesvirus infection; mmu05169 Epstein-Barr virus infection; mmu05017 Spinocerebellar ataxia; mmu05160 Hepatitis C; mmu05163 Human cytomegalovirus infection; mmu05170 Human immunodeficiency virus 1 infection; mmu04010 MAPK signaling pathway; mmu04064 NF-kappa B signaling pathway; mmu05203 Vi…	GO:0000209 protein polyubiquitination; GO:0000302 response to reactive oxygen species; GO:0001817 regulation of cytokine production; GO:0001819 positive regulation of cytokine production; GO:0001932 regulation of protein phosphorylation; GO:0001934 positive regulation of protein phosphorylation; GO:0001959 regulation of cytokine-mediated signaling pathway; GO:0001961 positive regulation of cytoki…	GO:0000151 ubiquitin ligase complex; GO:0005622 intracellular; GO:0005623 cell; GO:0005634 nucleus; GO:0005654 nucleoplasm; GO:0005737 cytoplasm; GO:0005783 endoplasmic reticulum; GO:0005789 endoplasmic reticulum membrane; GO:0005829 cytosol; GO:0005886 plasma membrane; GO:0005887 integral component of plasma membrane; GO:0005938 cell cortex; GO:0009898 cytoplasmic side of plasma membrane; GO:001…	GO:0003824 catalytic activity; GO:0004842 ubiquitin-protein transferase activity; GO:0005102 signaling receptor binding; GO:0005126 cytokine receptor binding; GO:0005164 tumor necrosis factor receptor binding; GO:0005174 CD40 receptor binding; GO:0005488 binding; GO:0005515 protein binding; GO:0008289 lipid binding; GO:0016740 transferase activity; GO:0019787 ubiquitin-like protein transferase ac…	PF00097	Zinc finger, C3HC4 type (RING finger)	O	KOG0297	TNF receptor-associated factor
P70399	TP53-binding protein 1 OS=Mus musculus OX=10090 GN=Tp53bp1 PE=1 SV=3	Tp53bp1	212.73	0.991	1.112	0.9	1.019	1.03	1.028	0.999	0.964	1.053	1.02	1.066	0.883	1.028	0.454329	1.066	0.311794	0.965	0.506336	0.932	0.189852	0.907	0.11982	0.967	0.633525	nucleus	K20915	TP53BP1; tumor suppressor p53-binding protein 1	mmu04621 NOD-like receptor signaling pathway	GO:0000018 regulation of DNA recombination; GO:0000075 cell cycle checkpoint; GO:0000077 DNA damage checkpoint; GO:0000726 non-recombinational repair; GO:0002637 regulation of immunoglobulin production; GO:0002639 positive regulation of immunoglobulin production; GO:0002682 regulation of immune system process; GO:0002684 positive regulation of immune system process; GO:0002694 regulation of leuko…	GO:0000228 nuclear chromosome; GO:0000775 chromosome, centromeric region; GO:0000776 kinetochore; GO:0000781 chromosome, telomeric region; GO:0000784 nuclear chromosome, telomeric region; GO:0005622 intracellular; GO:0005623 cell; GO:0005634 nucleus; GO:0005654 nucleoplasm; GO:0005657 replication fork; GO:0005694 chromosome; GO:0005737 cytoplasm; GO:0016604 nuclear body; GO:0031974 membrane-enclo…	GO:0001085 RNA polymerase II transcription factor binding; GO:0001102 RNA polymerase II activating transcription factor binding; GO:0002039 p53 binding; GO:0003676 nucleic acid binding; GO:0003677 DNA binding; GO:0003684 damaged DNA binding; GO:0003712 transcription coregulator activity; GO:0005488 binding; GO:0005515 protein binding; GO:0008134 transcription factor binding; GO:0033613 activating…	PF09038	Tumour suppressor p53-binding protein-1 Tudor	K	KOG3548	DNA damage checkpoint protein RHP9/CRB2/53BP1
Q8BJU2	Tetraspanin-9 OS=Mus musculus OX=10090 GN=Tspan9 PE=1 SV=1	Tspan9	26.738	1.045	0.934	1.029	1.005	1.182	0.872	0.966	0.992	1.164	0.904	1.002	0.964	0.799	0.00686904	0.904	0.0202842	0.884	0.0461909	0.873	0.0298858	1.093	0.019017	0.988	0.618223	plasma membrane	K17350			GO:0007154 cell communication; GO:0007165 signal transduction; GO:0007166 cell surface receptor signaling pathway; GO:0009987 cellular process; GO:0023052 signaling; GO:0050789 regulation of biological process; GO:0050794 regulation of cellular process; GO:0050896 response to stimulus; GO:0051716 cellular response to stimulus; GO:0065007 biological regulation;	GO:0005623 cell; GO:0005886 plasma membrane; GO:0005887 integral component of plasma membrane; GO:0016020 membrane; GO:0016021 integral component of membrane; GO:0031224 intrinsic component of membrane; GO:0031226 intrinsic component of plasma membrane; GO:0071944 cell periphery; GO:0097197 tetraspanin-enriched microdomain;				S	KOG3882	Tetraspanin family integral membrane protein
Q673H1	Tumor suppressor candidate gene 1 protein homolog OS=Mus musculus OX=10090 GN=Tusc1 PE=1 SV=1	Tusc1	22.712																									nucleus
B9EKI3	TATA element modulatory factor OS=Mus musculus OX=10090 GN=Tmf1 PE=1 SV=2	Tmf1	121.8	0.914	1.031	1.03	1.038	0.847	1.029	1.057	1.074	1.01	0.996	1.01	1.008	1.103	0.126723	0.987	0.485361	1.118	0.0969673	1.126	0.0893824	1.021	0.393593	1.007	0.764521	nucleus	K20286			GO:0000003 reproduction; GO:0001675 acrosome assembly; GO:0001817 regulation of cytokine production; GO:0001819 positive regulation of cytokine production; GO:0003006 developmental process involved in reproduction; GO:0003008 system process; GO:0006139 nucleobase-containing compound metabolic process; GO:0006351 transcription, DNA-templated; GO:0006355 regulation of transcription, DNA-templated; …	GO:0000139 Golgi membrane; GO:0005622 intracellular; GO:0005623 cell; GO:0005634 nucleus; GO:0005737 cytoplasm; GO:0005783 endoplasmic reticulum; GO:0005794 Golgi apparatus; GO:0005829 cytosol; GO:0012505 endomembrane system; GO:0016020 membrane; GO:0031090 organelle membrane; GO:0031984 organelle subcompartment; GO:0043226 organelle; GO:0043227 membrane-bounded organelle; GO:0043229 intracellula…	GO:0003712 transcription coregulator activity; GO:0140110 transcription regulator activity;			K	KOG4673	Transcription factor TMF, TATA element modulatory factor
Q05895	Thrombospondin-3 OS=Mus musculus OX=10090 GN=Thbs3 PE=1 SV=2	Thbs3	104.12	1.104	1.024	0.988	0.909	0.978	1.084	0.959	0.996					1.012	0.855359	1.083	0.132748	0.935	0.405062	0.915	0.365731	0.904	0.198962	0.978	0.682749	extracellular	K04659	THBS2S; thrombospondin 2/3/4/5	mmu05165 Human papillomavirus infection; mmu04151 PI3K-Akt signaling pathway; mmu04512 ECM-receptor interaction; mmu05144 Malaria; mmu04510 Focal adhesion; mmu04145 Phagosome	GO:0001501 skeletal system development; GO:0001503 ossification; GO:0003416 endochondral bone growth; GO:0003417 growth plate cartilage development; GO:0007155 cell adhesion; GO:0007160 cell-matrix adhesion; GO:0007275 multicellular organism development; GO:0009653 anatomical structure morphogenesis; GO:0009887 animal organ morphogenesis; GO:0009888 tissue development; GO:0021700 developmental ma…	GO:0005576 extracellular region; GO:0005622 intracellular; GO:0005623 cell; GO:0005737 cytoplasm; GO:0048471 perinuclear region of cytoplasm;	GO:0005488 binding; GO:0005509 calcium ion binding; GO:0005539 glycosaminoglycan binding; GO:0008201 heparin binding; GO:0043167 ion binding; GO:0043168 anion binding; GO:0043169 cation binding; GO:0046872 metal ion binding; GO:0097367 carbohydrate derivative binding; GO:1901681 sulfur compound binding;	PF07645	Calcium-binding EGF domain
Q91Z49	UAP56-interacting factor OS=Mus musculus OX=10090 GN=Fyttd1 PE=1 SV=1	Fyttd1	35.887	1.315	0.937	0.911	0.877					1.141	0.978	0.989	0.921	0.78	0.0797429	1.008	0.871656	0.774	0.0896974	0.732	0.0540535	0.939	0.191822	0.946	0.371538	mitochondria				GO:0006403 RNA localization; GO:0006405 RNA export from nucleus; GO:0006406 mRNA export from nucleus; GO:0006611 protein export from nucleus; GO:0006810 transport; GO:0006886 intracellular protein transport; GO:0006913 nucleocytoplasmic transport; GO:0008104 protein localization; GO:0008152 metabolic process; GO:0010467 gene expression; GO:0015031 protein transport; GO:0015833 peptide transport; …	GO:0005622 intracellular; GO:0005623 cell; GO:0005634 nucleus; GO:0005654 nucleoplasm; GO:0016604 nuclear body; GO:0016607 nuclear speck; GO:0031974 membrane-enclosed lumen; GO:0031981 nuclear lumen; GO:0043226 organelle; GO:0043227 membrane-bounded organelle; GO:0043229 intracellular organelle; GO:0043231 intracellular membrane-bounded organelle; GO:0043233 organelle lumen; GO:0070013 intracellu…	GO:0003676 nucleic acid binding; GO:0003723 RNA binding; GO:0003729 mRNA binding; GO:0005488 binding; GO:0097159 organic cyclic compound binding; GO:1901363 heterocyclic compound binding;
P52624	Uridine phosphorylase 1 OS=Mus musculus OX=10090 GN=Upp1 PE=1 SV=2	Upp1	34.086	0.545	0.943	1.02	1.465	0.686	0.955	1.027	1.327	0.621	0.961	1.003	1.406	1.544	0.00279253	0.937	0.00195615	1.647	0.00168076	2.267	0.000345848	1.468	0.000195174	1.376	0.000418787	plasma membrane	K00757	udp; uridine phosphorylase [EC:2.4.2.3]	mmu00240 Pyrimidine metabolism; mmu01100 Metabolic pathways; mmu00983 Drug metabolism - other enzymes	GO:0006139 nucleobase-containing compound metabolic process; GO:0006213 pyrimidine nucleoside metabolic process; GO:0006218 uridine catabolic process; GO:0006220 pyrimidine nucleotide metabolic process; GO:0006725 cellular aromatic compound metabolic process; GO:0006753 nucleoside phosphate metabolic process; GO:0006793 phosphorus metabolic process; GO:0006796 phosphate-containing compound metabo…	GO:0005622 intracellular; GO:0005623 cell; GO:0005634 nucleus; GO:0005654 nucleoplasm; GO:0005737 cytoplasm; GO:0005829 cytosol; GO:0031974 membrane-enclosed lumen; GO:0031981 nuclear lumen; GO:0043226 organelle; GO:0043227 membrane-bounded organelle; GO:0043229 intracellular organelle; GO:0043231 intracellular membrane-bounded organelle; GO:0043233 organelle lumen; GO:0070013 intracellular organ…	GO:0003824 catalytic activity; GO:0004850 uridine phosphorylase activity; GO:0016740 transferase activity; GO:0016757 transferase activity, transferring glycosyl groups; GO:0016763 transferase activity, transferring pentosyl groups;	PF01048	Phosphorylase superfamily	F	KOG3728	Uridine phosphorylase
P57746	V-type proton ATPase subunit D OS=Mus musculus OX=10090 GN=Atp6v1d PE=1 SV=1	Atp6v1d	28.369	0.971	1.058	0.975	1.014	0.902	1.009	1.041	1.042	0.997	1.026	0.977	1.049	1.078	0.0841285	1.033	0.265101	1.043	0.314416	1.082	0.0662845	1.004	0.830593	1.037	0.195183	cytoplasm	K02149	ATPeV1D; V-type H+-transporting ATPase subunit D	mmu04966 Collecting duct acid secretion; mmu05165 Human papillomavirus infection; mmu00190 Oxidative phosphorylation; mmu01100 Metabolic pathways; mmu04721 Synaptic vesicle cycle; mmu05323 Rheumatoid arthritis; mmu04150 mTOR signaling pathway; mmu04145 Phagosome	GO:0006996 organelle organization; GO:0008104 protein localization; GO:0009987 cellular process; GO:0016043 cellular component organization; GO:0022607 cellular component assembly; GO:0030030 cell projection organization; GO:0030031 cell projection assembly; GO:0033036 macromolecule localization; GO:0033365 protein localization to organelle; GO:0034613 cellular protein localization; GO:0044085 ce…	GO:0016020 membrane; GO:0016469 proton-transporting two-sector ATPase complex; GO:0032991 protein-containing complex; GO:0033176 proton-transporting V-type ATPase complex; GO:0098796 membrane protein complex;				C	KOG1647	Vacuolar H+-ATPase V1 sector, subunit D
P56695	Wolframin OS=Mus musculus OX=10090 GN=Wfs1 PE=1 SV=1	Wfs1	100.58	1.037	0.952	1.021	0.996	1.163	0.944	0.941	0.979	1.125	1.049	0.958	0.917	0.886	0.0648203	1.009	0.858235	0.878	0.0372352	0.87	0.0304535	0.982	0.697348	0.99	0.798202	plasma membrane	K14020	WFS1; wolfamin	mmu04141 Protein processing in endoplasmic reticulum	GO:0000122 negative regulation of transcription by RNA polymerase II; GO:0001655 urogenital system development; GO:0001822 kidney development; GO:0003008 system process; GO:0003014 renal system process; GO:0003091 renal water homeostasis; GO:0006355 regulation of transcription, DNA-templated; GO:0006357 regulation of transcription by RNA polymerase II; GO:0006457 protein folding; GO:0006464 cellu…	GO:0005622 intracellular; GO:0005623 cell; GO:0005737 cytoplasm; GO:0005783 endoplasmic reticulum; GO:0005788 endoplasmic reticulum lumen; GO:0005789 endoplasmic reticulum membrane; GO:0012505 endomembrane system; GO:0016020 membrane; GO:0016021 integral component of membrane; GO:0030176 integral component of endoplasmic reticulum membrane; GO:0030425 dendrite; GO:0031224 intrinsic component of m…	GO:0005488 binding; GO:0005515 protein binding; GO:0005516 calmodulin binding; GO:0008134 transcription factor binding; GO:0019899 enzyme binding; GO:0031625 ubiquitin protein ligase binding; GO:0033613 activating transcription factor binding; GO:0044389 ubiquitin-like protein ligase binding; GO:0048306 calcium-dependent protein binding; GO:0051117 ATPase binding;
Q04736	Tyrosine-protein kinase Yes OS=Mus musculus OX=10090 GN=Yes1 PE=1 SV=3	Yes1	60.629	1.012	0.895	1.135	1.051	0.918	0.969	1.102	1.042	1.034	0.93	1.137	1.007	0.943	0.248735	0.828	0.0016588	1.138	0.0262299	1.046	0.302	1.11	0.0168046	0.919	0.00685644	mitochondria	K05705	YES1; tyrosine-protein kinase Yes [EC:2.7.10.2]	mmu04520 Adherens junction	GO:0001101 response to acid chemical; GO:0001932 regulation of protein phosphorylation; GO:0001934 positive regulation of protein phosphorylation; GO:0002252 immune effector process; GO:0002253 activation of immune response; GO:0002376 immune system process; GO:0002429 immune response-activating cell surface receptor signaling pathway; GO:0002431 Fc receptor mediated stimulatory signaling pathway…	GO:0005622 intracellular; GO:0005623 cell; GO:0005737 cytoplasm; GO:0005794 Golgi apparatus; GO:0005815 microtubule organizing center; GO:0005829 cytosol; GO:0005856 cytoskeleton; GO:0005884 actin filament; GO:0005886 plasma membrane; GO:0009898 cytoplasmic side of plasma membrane; GO:0012505 endomembrane system; GO:0015629 actin cytoskeleton; GO:0015630 microtubule cytoskeleton; GO:0016020 membr…	GO:0001784 phosphotyrosine residue binding; GO:0003824 catalytic activity; GO:0004672 protein kinase activity; GO:0004713 protein tyrosine kinase activity; GO:0004715 non-membrane spanning protein tyrosine kinase activity; GO:0005102 signaling receptor binding; GO:0005154 epidermal growth factor receptor binding; GO:0005488 binding; GO:0005515 protein binding; GO:0016301 kinase activity; GO:00167…	PF00018; PF00017; PF07714	SH3 domain; SH2 domain; Protein tyrosine kinase	T	KOG0197	Tyrosine kinases
E9Q5K9	YTH domain-containing protein 1 OS=Mus musculus OX=10090 GN=Ythdc1 PE=1 SV=2	Ythdc1	85.648	1.05	1.031	1.001	0.946	0.981	1.072	0.976	0.958	1.018	1.048	1.015	0.913	1.033	0.217306	1.053	0.0324275	0.981	0.459123	0.924	0.0316386	0.894	0.00360287	0.942	0.0305739	nucleus	K20100			GO:0000245 spliceosomal complex assembly; GO:0000375 RNA splicing, via transesterification reactions; GO:0000377 RNA splicing, via transesterification reactions with bulged adenosine as nucleophile; GO:0000398 mRNA splicing, via spliceosome; GO:0006139 nucleobase-containing compound metabolic process; GO:0006376 mRNA splice site selection; GO:0006396 RNA processing; GO:0006397 mRNA processing; GO…	GO:0005622 intracellular; GO:0005623 cell; GO:0005634 nucleus; GO:0005654 nucleoplasm; GO:0005886 plasma membrane; GO:0016020 membrane; GO:0016604 nuclear body; GO:0016607 nuclear speck; GO:0031974 membrane-enclosed lumen; GO:0031981 nuclear lumen; GO:0043226 organelle; GO:0043227 membrane-bounded organelle; GO:0043229 intracellular organelle; GO:0043231 intracellular membrane-bounded organelle; …	GO:0003676 nucleic acid binding; GO:0003723 RNA binding; GO:0005488 binding; GO:0097159 organic cyclic compound binding; GO:1901363 heterocyclic compound binding; GO:1990247 N6-methyladenosine-containing RNA binding;	PF04146	YT521-B-like domain	AT	KOG1902	Putative signal transduction protein involved in RNA splicing
Q9QXY1	Tight junction protein ZO-3 OS=Mus musculus OX=10090 GN=Tjp3 PE=1 SV=1	Tjp3	99.323	0.962	1.013	1.002	1.039	1.062	0.992	0.968	1	1.102	1.048	0.918	0.961	0.977	0.636581	1.057	0.136323	0.924	0.177773	0.96	0.436995	0.983	0.555335	1.039	0.324215	nucleus	K06097	TJP3; tight junction protein 3	mmu04530 Tight junction	GO:0007346 regulation of mitotic cell cycle; GO:0010564 regulation of cell cycle process; GO:0050789 regulation of biological process; GO:0050794 regulation of cellular process; GO:0051726 regulation of cell cycle; GO:0065007 biological regulation; GO:1901987 regulation of cell cycle phase transition; GO:1901990 regulation of mitotic cell cycle phase transition; GO:1902806 regulation of cell cycl…	GO:0005622 intracellular; GO:0005623 cell; GO:0005634 nucleus; GO:0005886 plasma membrane; GO:0005911 cell-cell junction; GO:0005923 bicellular tight junction; GO:0009986 cell surface; GO:0016020 membrane; GO:0016324 apical plasma membrane; GO:0030054 cell junction; GO:0043226 organelle; GO:0043227 membrane-bounded organelle; GO:0043229 intracellular organelle; GO:0043231 intracellular membrane-b…		PF00595; PF07653; PF00625	PDZ domain (Also known as DHR or GLGF); Variant SH3 domain; Guanylate kinase	T	KOG3580	Tight junction proteins
Q99LB7	Sarcosine dehydrogenase, mitochondrial OS=Mus musculus OX=10090 GN=Sardh PE=1 SV=1	Sardh	101.68	1.05	0.927	1.042	1	1.082	0.978	1.01	0.972	1.034	0.963	1.046	0.965	0.906	0.0088648	0.926	0.016353	0.979	0.279713	0.928	0.0120424	1.024	0.282615	0.948	0.0263952	mitochondria	K00314	SARDH; sarcosine dehydrogenase [EC:1.5.8.3]	mmu00260 Glycine, serine and threonine metabolism; mmu01100 Metabolic pathways	GO:0001505 regulation of neurotransmitter levels; GO:0006082 organic acid metabolic process; GO:0006520 cellular amino acid metabolic process; GO:0006544 glycine metabolic process; GO:0006545 glycine biosynthetic process; GO:0006575 cellular modified amino acid metabolic process; GO:0006576 cellular biogenic amine metabolic process; GO:0006725 cellular aromatic compound metabolic process; GO:0006…	GO:0005622 intracellular; GO:0005623 cell; GO:0005737 cytoplasm; GO:0005739 mitochondrion; GO:0005759 mitochondrial matrix; GO:0031974 membrane-enclosed lumen; GO:0043226 organelle; GO:0043227 membrane-bounded organelle; GO:0043229 intracellular organelle; GO:0043231 intracellular membrane-bounded organelle; GO:0043233 organelle lumen; GO:0070013 intracellular organelle lumen;	GO:0000166 nucleotide binding; GO:0003824 catalytic activity; GO:0005488 binding; GO:0005542 folic acid binding; GO:0008144 drug binding; GO:0008480 sarcosine dehydrogenase activity; GO:0016491 oxidoreductase activity; GO:0016645 oxidoreductase activity, acting on the CH-NH group of donors; GO:0019842 vitamin binding; GO:0031406 carboxylic acid binding; GO:0033218 amide binding; GO:0036094 small …	PF01266; PF01571; PF08669	FAD dependent oxidoreductase; Aminomethyltransferase folate-binding domain; Glycine cleavage T-protein C-terminal barrel domain	E	KOG2844	Dimethylglycine dehydrogenase precursor
Q9QZI8	Serine incorporator 1 OS=Mus musculus OX=10090 GN=Serinc1 PE=1 SV=1	Serinc1	50.508	1.191	0.881	0.971	0.984	1.101	0.871	0.999	1.051	1.055	0.947	0.988	0.985	0.806	0.00825728	0.912	0.0283368	0.884	0.0284189	0.902	0.0705462	1.119	0.0298044	1.021	0.432226	plasma membrane	K23544			GO:0003333 amino acid transmembrane transport; GO:0006575 cellular modified amino acid metabolic process; GO:0006629 lipid metabolic process; GO:0006643 membrane lipid metabolic process; GO:0006644 phospholipid metabolic process; GO:0006650 glycerophospholipid metabolic process; GO:0006658 phosphatidylserine metabolic process; GO:0006665 sphingolipid metabolic process; GO:0006793 phosphorus metab…	GO:0005622 intracellular; GO:0005623 cell; GO:0005737 cytoplasm; GO:0005783 endoplasmic reticulum; GO:0005789 endoplasmic reticulum membrane; GO:0005886 plasma membrane; GO:0012505 endomembrane system; GO:0016020 membrane; GO:0031984 organelle subcompartment; GO:0042175 nuclear outer membrane-endoplasmic reticulum membrane network; GO:0043226 organelle; GO:0043227 membrane-bounded organelle; GO:0…	GO:0005215 transporter activity; GO:0005342 organic acid transmembrane transporter activity; GO:0005488 binding; GO:0005515 protein binding; GO:0008324 cation transmembrane transporter activity; GO:0008509 anion transmembrane transporter activity; GO:0008514 organic anion transmembrane transporter activity; GO:0015075 ion transmembrane transporter activity; GO:0015171 amino acid transmembrane tra…			S	KOG2592	Tumor differentially expressed (TDE) protein
Q9JIS3	Single-pass membrane and coiled-coil domain-containing protein 4 OS=Mus musculus OX=10090 GN=Smco4 PE=3 SV=2	Smco4	6.694	1.211	0.801	1.053	0.961					1.221	0.816	1.056	0.935	0.665	0.000617435	0.767	0.00124549	0.867	0.000931063	0.78	0.00328837	1.173	0.0106539	0.899	0.0163319	cytoplasm
Q3UHD6	Sorting nexin-27 OS=Mus musculus OX=10090 GN=Snx27 PE=1 SV=2	Snx27	60.988	0.999	0.987	1.02	1.028	0.931	1.013	1.008	1.03	0.94	0.995	0.989	1.081	1.044	0.139162	0.993	0.5706	1.051	0.102119	1.094	0.0309867	1.048	0.0616072	1.04	0.103053	cytoplasm	K17936			GO:0001767 establishment of lymphocyte polarity; GO:0001770 establishment of natural killer cell polarity; GO:0001775 cell activation; GO:0002376 immune system process; GO:0006810 transport; GO:0006886 intracellular protein transport; GO:0007034 vacuolar transport; GO:0007041 lysosomal transport; GO:0007163 establishment or maintenance of cell polarity; GO:0007275 multicellular organism developme…	GO:0001772 immunological synapse; GO:0005622 intracellular; GO:0005623 cell; GO:0005634 nucleus; GO:0005654 nucleoplasm; GO:0005737 cytoplasm; GO:0005768 endosome; GO:0005769 early endosome; GO:0005829 cytosol; GO:0005886 plasma membrane; GO:0010008 endosome membrane; GO:0012505 endomembrane system; GO:0014069 postsynaptic density; GO:0016020 membrane; GO:0031090 organelle membrane; GO:0031410 cy…	GO:0005102 signaling receptor binding; GO:0005488 binding; GO:0005515 protein binding; GO:0005543 phospholipid binding; GO:0008289 lipid binding; GO:0032266 phosphatidylinositol-3-phosphate binding; GO:0035091 phosphatidylinositol binding; GO:0035254 glutamate receptor binding; GO:0035255 ionotropic glutamate receptor binding; GO:0043167 ion binding; GO:0043168 anion binding; GO:1901981 phosphati…	PF00787; PF00788	PX domain; Ras association (RalGDS/AF-6) domain	TU	KOG3784	Sorting nexin protein SNX27
Q8VCN9	Tubulin-specific chaperone C OS=Mus musculus OX=10090 GN=Tbcc PE=1 SV=1	Tbcc	38.124	0.98	1.08	0.998	0.962									1.102		1.082		1.018		0.982		0.891		0.964		cytoplasm,nucleus	K21766			GO:0006457 protein folding; GO:0007021 tubulin complex assembly; GO:0007023 post-chaperonin tubulin folding pathway; GO:0009987 cellular process; GO:0016043 cellular component organization; GO:0022607 cellular component assembly; GO:0034622 cellular protein-containing complex assembly; GO:0043933 protein-containing complex subunit organization; GO:0044085 cellular component biogenesis; GO:0065003…	GO:0005622 intracellular; GO:0005623 cell; GO:0005737 cytoplasm; GO:0005829 cytosol; GO:0005856 cytoskeleton; GO:0005874 microtubule; GO:0005929 cilium; GO:0015630 microtubule cytoskeleton; GO:0032391 photoreceptor connecting cilium; GO:0035869 ciliary transition zone; GO:0042995 cell projection; GO:0043005 neuron projection; GO:0043226 organelle; GO:0043228 non-membrane-bounded organelle; GO:004…	GO:0003824 catalytic activity; GO:0003924 GTPase activity; GO:0005488 binding; GO:0005515 protein binding; GO:0016462 pyrophosphatase activity; GO:0016787 hydrolase activity; GO:0016817 hydrolase activity, acting on acid anhydrides; GO:0016818 hydrolase activity, acting on acid anhydrides, in phosphorus-containing anhydrides; GO:0017111 nucleoside-triphosphatase activity; GO:0051087 chaperone bin…	PF07986	Tubulin binding cofactor C	O	KOG2512	Beta-tubulin folding cofactor C
Q921K8	TRPM8 channel-associated factor 2 OS=Mus musculus OX=10090 GN=Tcaf2 PE=1 SV=1	Tcaf2	101.6	0.985	0.986	1.021	1.033	1.004	0.949	0.978	1.086	1.014	0.98	0.975	1.051	0.971	0.110777	0.98	0.353551	0.99	0.596248	1.056	0.0334789	1.087	0.0113292	1.066	0.0378658	nucleus				GO:0002244 hematopoietic progenitor cell differentiation; GO:0002376 immune system process; GO:0002520 immune system development; GO:0007275 multicellular organism development; GO:0009987 cellular process; GO:0010359 regulation of anion channel activity; GO:0010360 negative regulation of anion channel activity; GO:0022898 regulation of transmembrane transporter activity; GO:0030097 hemopoiesis; G…	GO:0005623 cell; GO:0005886 plasma membrane; GO:0016020 membrane; GO:0030054 cell junction; GO:0071944 cell periphery;	GO:0005488 binding; GO:0005515 protein binding; GO:0044325 ion channel binding;	PF13402	Peptidase M60-like family
P01831	Thy-1 membrane glycoprotein OS=Mus musculus OX=10090 GN=Thy1 PE=1 SV=1	Thy1	18.08	0.95	1.131	0.941	0.981	0.892	1.14	0.878	0.988	0.956	1.214	0.876	0.976	1.246	0.00222404	1.293	0.00137447	0.963	0.308908	1.053	0.0823451	0.845	0.00177763	1.093	0.0198188	extracellular	K06514	THY1; Thy-1 cell surface antigen	mmu04670 Leukocyte transendothelial migration	GO:0001525 angiogenesis; GO:0001568 blood vessel development; GO:0001654 eye development; GO:0001754 eye photoreceptor cell differentiation; GO:0001775 cell activation; GO:0001932 regulation of protein phosphorylation; GO:0001933 negative regulation of protein phosphorylation; GO:0001934 positive regulation of protein phosphorylation; GO:0001944 vasculature development; GO:0001952 regulation of c…	GO:0005576 extracellular region; GO:0005622 intracellular; GO:0005623 cell; GO:0005737 cytoplasm; GO:0005783 endoplasmic reticulum; GO:0005829 cytosol; GO:0005886 plasma membrane; GO:0005887 integral component of plasma membrane; GO:0009897 external side of plasma membrane; GO:0009986 cell surface; GO:0012505 endomembrane system; GO:0016020 membrane; GO:0016021 integral component of membrane; GO:…	GO:0005096 GTPase activator activity; GO:0005102 signaling receptor binding; GO:0005178 integrin binding; GO:0005488 binding; GO:0005515 protein binding; GO:0005543 phospholipid binding; GO:0008047 enzyme activator activity; GO:0008289 lipid binding; GO:0019899 enzyme binding; GO:0019900 kinase binding; GO:0019901 protein kinase binding; GO:0030234 enzyme regulator activity; GO:0030695 GTPase reg…	PF00047	Immunoglobulin domain
Q9QYA2	Mitochondrial import receptor subunit TOM40 homolog OS=Mus musculus OX=10090 GN=Tomm40 PE=1 SV=3	Tomm40	37.895	1.033	1.057	0.932	0.997	1.023	1.074	0.921	0.986	1.14	1.028	0.968	0.932	0.988	0.788089	1.12	0.00455863	0.883	0.0303846	0.912	0.0867894	0.923	0.0300748	1.033	0.273889	nucleus	K11518	TOM40; mitochondrial import receptor subunit TOM40	mmu05022 Pathways of neurodegeneration - multiple diseases; mmu05014 Amyotrophic lateral sclerosis	GO:0006605 protein targeting; GO:0006626 protein targeting to mitochondrion; GO:0006810 transport; GO:0006811 ion transport; GO:0006812 cation transport; GO:0006839 mitochondrial transport; GO:0006886 intracellular protein transport; GO:0006996 organelle organization; GO:0007005 mitochondrion organization; GO:0007006 mitochondrial membrane organization; GO:0008104 protein localization; GO:0009987…	GO:0005622 intracellular; GO:0005623 cell; GO:0005737 cytoplasm; GO:0005739 mitochondrion; GO:0005740 mitochondrial envelope; GO:0005741 mitochondrial outer membrane; GO:0005742 mitochondrial outer membrane translocase complex; GO:0005743 mitochondrial inner membrane; GO:0005829 cytosol; GO:0016020 membrane; GO:0016021 integral component of membrane; GO:0019866 organelle inner membrane; GO:001986…	GO:0005215 transporter activity; GO:0005216 ion channel activity; GO:0005261 cation channel activity; GO:0005488 binding; GO:0005515 protein binding; GO:0008320 protein transmembrane transporter activity; GO:0008324 cation transmembrane transporter activity; GO:0015075 ion transmembrane transporter activity; GO:0015267 channel activity; GO:0015318 inorganic molecular entity transmembrane transpor…			U	KOG3296	Translocase of outer mitochondrial membrane complex, subunit TOM40
O70274	Protein tyrosine phosphatase type IVA 2 OS=Mus musculus OX=10090 GN=Ptp4a2 PE=1 SV=1	Ptp4a2	19.127	0.964	1.048	1.03	0.976	0.998	1.057	0.979	0.986	0.946	1.076	0.984	1.011	1.094	0.0067859	1.063	0.0269913	1.029	0.269808	1.022	0.303281	0.935	0.0065517	0.993	0.750587	cytoplasm	K18041			GO:0006464 cellular protein modification process; GO:0006470 protein dephosphorylation; GO:0006793 phosphorus metabolic process; GO:0006796 phosphate-containing compound metabolic process; GO:0006807 nitrogen compound metabolic process; GO:0008152 metabolic process; GO:0009987 cellular process; GO:0016311 dephosphorylation; GO:0019538 protein metabolic process; GO:0035335 peptidyl-tyrosine dephos…	GO:0005622 intracellular; GO:0005623 cell; GO:0005634 nucleus; GO:0005737 cytoplasm; GO:0005768 endosome; GO:0005769 early endosome; GO:0005829 cytosol; GO:0005886 plasma membrane; GO:0012505 endomembrane system; GO:0016020 membrane; GO:0031410 cytoplasmic vesicle; GO:0031982 vesicle; GO:0043226 organelle; GO:0043227 membrane-bounded organelle; GO:0043229 intracellular organelle; GO:0043231 intra…	GO:0003824 catalytic activity; GO:0004721 phosphoprotein phosphatase activity; GO:0004725 protein tyrosine phosphatase activity; GO:0004727 prenylated protein tyrosine phosphatase activity; GO:0016787 hydrolase activity; GO:0016788 hydrolase activity, acting on ester bonds; GO:0016791 phosphatase activity; GO:0042578 phosphoric ester hydrolase activity; GO:0140096 catalytic activity, acting on a …	PF00102	Protein-tyrosine phosphatase	T	KOG2836	Protein tyrosine phosphatase IVA1
P48787	Troponin I, cardiac muscle OS=Mus musculus OX=10090 GN=Tnni3 PE=1 SV=2	Tnni3	24.258	1.908	0.845	0.729	0.639	1.712	0.898	0.758	0.686	1.852	0.857	0.719	0.632	0.475	3.69632e-05	1.179	0.00248038	0.403	1.46797e-05	0.358	1.54656e-05	0.753	0.00084265	0.887	0.0163519	nucleus	K12044	TNNI3; troponin I, cardiac muscle	mmu04260 Cardiac muscle contraction; mmu04261 Adrenergic signaling in cardiomyocytes; mmu05414 Dilated cardiomyopathy; mmu04024 cAMP signaling pathway; mmu05410 Hypertrophic cardiomyopathy	GO:0001568 blood vessel development; GO:0001570 vasculogenesis; GO:0001944 vasculature development; GO:0001976 nervous system process involved in regulation of systemic arterial blood pressure; GO:0001980 regulation of systemic arterial blood pressure by ischemic conditions; GO:0003007 heart morphogenesis; GO:0003008 system process; GO:0003009 skeletal muscle contraction; GO:0003012 muscle system…	GO:0005622 intracellular; GO:0005623 cell; GO:0005737 cytoplasm; GO:0005856 cytoskeleton; GO:0005861 troponin complex; GO:0005865 striated muscle thin filament; GO:0015629 actin cytoskeleton; GO:0030016 myofibril; GO:0030017 sarcomere; GO:0032991 protein-containing complex; GO:0036379 myofilament; GO:0043226 organelle; GO:0043228 non-membrane-bounded organelle; GO:0043229 intracellular organelle;…	GO:0003779 actin binding; GO:0005246 calcium channel regulator activity; GO:0005488 binding; GO:0005515 protein binding; GO:0008092 cytoskeletal protein binding; GO:0008200 ion channel inhibitor activity; GO:0016247 channel regulator activity; GO:0016248 channel inhibitor activity; GO:0019855 calcium channel inhibitor activity; GO:0019899 enzyme binding; GO:0019900 kinase binding; GO:0019901 prot…			Z	KOG3977	Troponin I
Q8BGX0	E3 ubiquitin-protein ligase TRIM23 OS=Mus musculus OX=10090 GN=Trim23 PE=2 SV=1	Trim23	63.931	0.984	1.014	0.913	1.107	0.96	1.068	0.989	1	1.105	1.03	0.887	1.006	1.021	0.655786	1.116	0.0373958	0.915	0.178782	1.021	0.712097	1	0.988899	1.116	0.0765914	nucleus	K07963			GO:0006464 cellular protein modification process; GO:0006471 protein ADP-ribosylation; GO:0006807 nitrogen compound metabolic process; GO:0008152 metabolic process; GO:0009987 cellular process; GO:0016567 protein ubiquitination; GO:0019538 protein metabolic process; GO:0032446 protein modification by small protein conjugation; GO:0036211 protein modification process; GO:0043085 positive regulatio…	GO:0000139 Golgi membrane; GO:0000323 lytic vacuole; GO:0005622 intracellular; GO:0005623 cell; GO:0005634 nucleus; GO:0005737 cytoplasm; GO:0005764 lysosome; GO:0005765 lysosomal membrane; GO:0005773 vacuole; GO:0005774 vacuolar membrane; GO:0005794 Golgi apparatus; GO:0012505 endomembrane system; GO:0016020 membrane; GO:0031090 organelle membrane; GO:0031984 organelle subcompartment; GO:0043226…	GO:0000166 nucleotide binding; GO:0001882 nucleoside binding; GO:0001883 purine nucleoside binding; GO:0003824 catalytic activity; GO:0003924 GTPase activity; GO:0004842 ubiquitin-protein transferase activity; GO:0005488 binding; GO:0005515 protein binding; GO:0005525 GTP binding; GO:0008047 enzyme activator activity; GO:0016462 pyrophosphatase activity; GO:0016740 transferase activity; GO:001678…	PF13445; PF00643; PF00025	RING-type zinc-finger, LisH dimerisation motif; B-box zinc finger; ADP-ribosylation factor family	U	KOG4185	Predicted E3 ubiquitin ligase
E9Q6P5	Tetratricopeptide repeat protein 7B OS=Mus musculus OX=10090 GN=Ttc7b PE=1 SV=1	Ttc7b	94.202	1.011	0.922	1.044	1.022	1.042	0.905	1.028	1.044	0.985	0.926	1.038	1.066	0.906	0.00515848	0.885	0.000128162	1.024	0.23323	1.031	0.206409	1.138	0.000785633	1.007	0.622019	nucleus	K21843			GO:0006629 lipid metabolic process; GO:0006644 phospholipid metabolic process; GO:0006650 glycerophospholipid metabolic process; GO:0006793 phosphorus metabolic process; GO:0006796 phosphate-containing compound metabolic process; GO:0008104 protein localization; GO:0008152 metabolic process; GO:0009987 cellular process; GO:0016310 phosphorylation; GO:0019637 organophosphate metabolic process; GO:…	GO:0005622 intracellular; GO:0005623 cell; GO:0005737 cytoplasm; GO:0005829 cytosol; GO:0005886 plasma membrane; GO:0016020 membrane; GO:0071944 cell periphery;		PF12895	Anaphase-promoting complex, cyclosome, subunit 3	T	KOG4162	Predicted calmodulin-binding protein
O70481	E3 ubiquitin-protein ligase UBR1 OS=Mus musculus OX=10090 GN=Ubr1 PE=1 SV=2	Ubr1	200.24	0.954	1.015	1.064	1.024	0.959	0.948	1.012	1.07	0.904	0.979	1.052	1.063	1.044	0.187261	0.941	0.0689369	1.11	0.012354	1.121	0.00807576	1.073	0.042118	1.009	0.673511	plasma membrane	K10625			GO:0001101 response to acid chemical; GO:0006464 cellular protein modification process; GO:0006508 proteolysis; GO:0006511 ubiquitin-dependent protein catabolic process; GO:0006807 nitrogen compound metabolic process; GO:0008152 metabolic process; GO:0009056 catabolic process; GO:0009057 macromolecule catabolic process; GO:0009719 response to endogenous stimulus; GO:0009966 regulation of signal t…	GO:0000151 ubiquitin ligase complex; GO:0000502 proteasome complex; GO:0005622 intracellular; GO:0005623 cell; GO:0005737 cytoplasm; GO:0032991 protein-containing complex; GO:1902494 catalytic complex; GO:1905368 peptidase complex; GO:1905369 endopeptidase complex; GO:1990234 transferase complex;	GO:0003824 catalytic activity; GO:0004842 ubiquitin-protein transferase activity; GO:0005488 binding; GO:0016597 amino acid binding; GO:0016740 transferase activity; GO:0019787 ubiquitin-like protein transferase activity; GO:0031406 carboxylic acid binding; GO:0036094 small molecule binding; GO:0043167 ion binding; GO:0043168 anion binding; GO:0043169 cation binding; GO:0043177 organic acid bindi…			O	KOG1140	N-end rule pathway, recognition component UBR1
P61082	NEDD8-conjugating enzyme Ubc12 OS=Mus musculus OX=10090 GN=Ube2m PE=1 SV=1	Ube2m	20.9	0.903	1.018	1.048	1.042	0.966	1.034	0.986	1.002	0.87	1.117	1.014	1.012	1.157	0.0254198	1.04	0.317638	1.113	0.0383068	1.116	0.0282382	0.964	0.314657	1.003	0.901434	cytoplasm	K10579	UBE2M; ubiquitin-conjugating enzyme E2 M [EC:2.3.2.34]	mmu04120 Ubiquitin mediated proteolysis	GO:0006464 cellular protein modification process; GO:0006807 nitrogen compound metabolic process; GO:0008152 metabolic process; GO:0009987 cellular process; GO:0010941 regulation of cell death; GO:0010942 positive regulation of cell death; GO:0016567 protein ubiquitination; GO:0019538 protein metabolic process; GO:0032446 protein modification by small protein conjugation; GO:0036211 protein modif…	GO:0005622 intracellular; GO:0005623 cell; GO:0005634 nucleus; GO:0005654 nucleoplasm; GO:0005737 cytoplasm; GO:0005829 cytosol; GO:0031974 membrane-enclosed lumen; GO:0031981 nuclear lumen; GO:0043226 organelle; GO:0043227 membrane-bounded organelle; GO:0043229 intracellular organelle; GO:0043231 intracellular membrane-bounded organelle; GO:0043233 organelle lumen; GO:0070013 intracellular organ…	GO:0003824 catalytic activity; GO:0004842 ubiquitin-protein transferase activity; GO:0016740 transferase activity; GO:0019787 ubiquitin-like protein transferase activity; GO:0019788 NEDD8 transferase activity; GO:0140096 catalytic activity, acting on a protein;	PF00179	Ubiquitin-conjugating enzyme	O	KOG0420	Ubiquitin-protein ligase
P83741	Serine/threonine-protein kinase WNK1 OS=Mus musculus OX=10090 GN=Wnk1 PE=1 SV=2	Wnk1	250.93	0.857	0.989	1.03	1.126	0.841	1.027	1.006	1.11	0.836	1.005	1.016	1.119	1.192	0.000186122	0.99	0.469614	1.204	5.17595e-05	1.324	5.12822e-06	1.111	0.000849452	1.099	0.000290716	nucleus	K08867			GO:0001932 regulation of protein phosphorylation; GO:0001933 negative regulation of protein phosphorylation; GO:0001934 positive regulation of protein phosphorylation; GO:0002028 regulation of sodium ion transport; GO:0003008 system process; GO:0003013 circulatory system process; GO:0003073 regulation of systemic arterial blood pressure; GO:0003084 positive regulation of systemic arterial blood p…	GO:0005622 intracellular; GO:0005623 cell; GO:0005737 cytoplasm; GO:0005829 cytosol; GO:0016020 membrane;	GO:0000166 nucleotide binding; GO:0000287 magnesium ion binding; GO:0003824 catalytic activity; GO:0004672 protein kinase activity; GO:0004674 protein serine/threonine kinase activity; GO:0004857 enzyme inhibitor activity; GO:0004860 protein kinase inhibitor activity; GO:0005488 binding; GO:0005515 protein binding; GO:0005524 ATP binding; GO:0008047 enzyme activator activity; GO:0008144 drug bind…	PF00069; PF12202	Protein kinase domain; Oxidative-stress-responsive kinase 1 C terminal	T	KOG0584	Serine/threonine protein kinase
Q3UFS0	Protein zyg-11 homolog B OS=Mus musculus OX=10090 GN=Zyg11b PE=1 SV=2	Zyg11b	83.99	0.804	1.134	1.095	0.973									1.41		1.036		1.362		1.21		0.858		0.889		cytoplasm	K10350			GO:0006464 cellular protein modification process; GO:0006807 nitrogen compound metabolic process; GO:0008152 metabolic process; GO:0009987 cellular process; GO:0016567 protein ubiquitination; GO:0019222 regulation of metabolic process; GO:0019538 protein metabolic process; GO:0031323 regulation of cellular metabolic process; GO:0031396 regulation of protein ubiquitination; GO:0031399 regulation o…	GO:0000151 ubiquitin ligase complex; GO:0005622 intracellular; GO:0005623 cell; GO:0031461 cullin-RING ubiquitin ligase complex; GO:0031462 Cul2-RING ubiquitin ligase complex; GO:0032991 protein-containing complex; GO:1902494 catalytic complex; GO:1990234 transferase complex;	GO:0003824 catalytic activity; GO:0004842 ubiquitin-protein transferase activity; GO:0016740 transferase activity; GO:0019787 ubiquitin-like protein transferase activity; GO:0140096 catalytic activity, acting on a protein;			S	KOG3665	ZYG-1-like serine/threonine protein kinases
Q9ERS5	Pleckstrin homology domain-containing family A member 2 OS=Mus musculus OX=10090 GN=Plekha2 PE=1 SV=1	Plekha2	47.379	0.828	1.066	1.026	1.088	0.846	1.007	1.039	1.114	0.78	1.11	1.033	1.084	1.297	0.00222122	1.027	0.408273	1.262	0.00068283	1.339	0.000343088	1.032	0.331708	1.061	0.0031835	nucleus	K23796			GO:0001952 regulation of cell-matrix adhesion; GO:0001954 positive regulation of cell-matrix adhesion; GO:0006629 lipid metabolic process; GO:0006644 phospholipid metabolic process; GO:0006650 glycerophospholipid metabolic process; GO:0006661 phosphatidylinositol biosynthetic process; GO:0006793 phosphorus metabolic process; GO:0006796 phosphate-containing compound metabolic process; GO:0008152 m…	GO:0005622 intracellular; GO:0005623 cell; GO:0005737 cytoplasm; GO:0005886 plasma membrane; GO:0016020 membrane; GO:0032991 protein-containing complex; GO:0071944 cell periphery;	GO:0001968 fibronectin binding; GO:0005488 binding; GO:0005515 protein binding; GO:0005543 phospholipid binding; GO:0008289 lipid binding; GO:0019904 protein domain specific binding; GO:0030165 PDZ domain binding; GO:0035091 phosphatidylinositol binding; GO:0043167 ion binding; GO:0043168 anion binding; GO:0043236 laminin binding; GO:0043325 phosphatidylinositol-3,4-bisphosphate binding; GO:00508…	PF00169	PH domain
Q64700	Retinoblastoma-like protein 2 OS=Mus musculus OX=10090 GN=Rbl2 PE=1 SV=3	Rbl2	127.48	0.962	1.049	1.01	0.995	0.955	1.103	1.004	0.955	0.919	1.069	1.026	1	1.136	0.00335144	1.06	0.0226888	1.072	0.0111039	1.04	0.124855	0.916	0.0131251	0.97	0.13108	nucleus	K16332	RBL2; retinoblastoma-like protein 2	mmu05165 Human papillomavirus infection; mmu05203 Viral carcinogenesis; mmu04110 Cell cycle; mmu04218 Cellular senescence; mmu04151 PI3K-Akt signaling pathway; mmu04068 FoxO signaling pathway	GO:0000075 cell cycle checkpoint; GO:0000077 DNA damage checkpoint; GO:0000278 mitotic cell cycle; GO:0006950 response to stress; GO:0006974 cellular response to DNA damage stimulus; GO:0006977 DNA damage response, signal transduction by p53 class mediator resulting in cell cycle arrest; GO:0007049 cell cycle; GO:0007093 mitotic cell cycle checkpoint; GO:0007154 cell communication; GO:0007165 sig…	GO:0000785 chromatin; GO:0005622 intracellular; GO:0005623 cell; GO:0005634 nucleus; GO:0005654 nucleoplasm; GO:0005667 transcription regulator complex; GO:0005694 chromosome; GO:0005730 nucleolus; GO:0005737 cytoplasm; GO:0005829 cytosol; GO:0031974 membrane-enclosed lumen; GO:0031981 nuclear lumen; GO:0032991 protein-containing complex; GO:0043226 organelle; GO:0043227 membrane-bounded organell…	GO:0003682 chromatin binding; GO:0005488 binding; GO:1990841 promoter-specific chromatin binding;	PF01858; PF01857	Retinoblastoma-associated protein A domain; Retinoblastoma-associated protein B domain	D	KOG1010	Rb (Retinoblastoma tumor suppressor)-related protein
Q80WQ6	Inactive rhomboid protein 2 OS=Mus musculus OX=10090 GN=Rhbdf2 PE=1 SV=1	Rhbdf2	93.433	1.142	0.882	1.032	0.974	1.114	0.938	1.002	0.958	1.195	0.838	1.038	0.942	0.77	0.00245194	0.865	0.0132759	0.89	0.00756863	0.833	0.00129561	1.081	0.0804735	0.936	0.0102663	plasma membrane				GO:0002791 regulation of peptide secretion; GO:0002792 negative regulation of peptide secretion; GO:0009966 regulation of signal transduction; GO:0010646 regulation of cell communication; GO:0023051 regulation of signaling; GO:0032879 regulation of localization; GO:0032880 regulation of protein localization; GO:0042058 regulation of epidermal growth factor receptor signaling pathway; GO:0048519 n…	GO:0005622 intracellular; GO:0005623 cell; GO:0005737 cytoplasm; GO:0005783 endoplasmic reticulum; GO:0005789 endoplasmic reticulum membrane; GO:0005886 plasma membrane; GO:0012505 endomembrane system; GO:0016020 membrane; GO:0031984 organelle subcompartment; GO:0042175 nuclear outer membrane-endoplasmic reticulum membrane network; GO:0043226 organelle; GO:0043227 membrane-bounded organelle; GO:0…				T	KOG2290	Rhomboid family proteins
P52633	Signal transducer and transcription activator 6 OS=Mus musculus OX=10090 GN=Stat6 PE=1 SV=2	Stat6	93.496	0.952	1.03	0.985	1.048					0.938	1.09	0.996	0.994	1.122	0.0595735	1.07	0.144422	1.048	0.0366226	1.08	0.107113	0.963	0.435867	1.031	0.382667	cytoplasm	K11225	STAT6; signal transducer and activator of transcription 6	mmu04659 Th17 cell differentiation; mmu04630 JAK-STAT signaling pathway; mmu04217 Necroptosis; mmu05161 Hepatitis B; mmu04658 Th1 and Th2 cell differentiation; mmu05321 Inflammatory bowel disease; mmu05200 Pathways in cancer	GO:0000018 regulation of DNA recombination; GO:0000122 negative regulation of transcription by RNA polymerase II; GO:0000302 response to reactive oxygen species; GO:0001775 cell activation; GO:0001817 regulation of cytokine production; GO:0001819 positive regulation of cytokine production; GO:0002250 adaptive immune response; GO:0002252 immune effector process; GO:0002263 cell activation involved…	GO:0000228 nuclear chromosome; GO:0000785 chromatin; GO:0000790 nuclear chromatin; GO:0005622 intracellular; GO:0005623 cell; GO:0005634 nucleus; GO:0005635 nuclear envelope; GO:0005654 nucleoplasm; GO:0005694 chromosome; GO:0005737 cytoplasm; GO:0005829 cytosol; GO:0012505 endomembrane system; GO:0016020 membrane; GO:0031090 organelle membrane; GO:0031965 nuclear membrane; GO:0031967 organelle e…	GO:0000976 transcription regulatory region sequence-specific DNA binding; GO:0000977 RNA polymerase II transcription regulatory region sequence-specific DNA binding; GO:0000978 RNA polymerase II cis-regulatory region sequence-specific DNA binding; GO:0000981 DNA-binding transcription factor activity, RNA polymerase II-specific; GO:0000987 cis-regulatory region sequence-specific DNA binding; GO:00…	PF02865; PF02864; PF00017	STAT protein, protein interaction domain; STAT protein, DNA binding domain; SH2 domain	K	KOG3667	STAT protein
Q9CU62	Structural maintenance of chromosomes protein 1A OS=Mus musculus OX=10090 GN=Smc1a PE=1 SV=4	Smc1a	143.23	1.097	1.011	0.989	0.91	1.093	1.031	1.003	0.9	1.088	1.033	1.003	0.904	0.938	0.000923538	1.027	0.0340136	0.914	6.73618e-05	0.828	1.20288e-06	0.883	7.99096e-05	0.906	6.48681e-05	cytoplasm	K06636	SMC1; structural maintenance of chromosome 1	mmu04114 Oocyte meiosis; mmu04110 Cell cycle	GO:0000003 reproduction; GO:0000070 mitotic sister chromatid segregation; GO:0000278 mitotic cell cycle; GO:0000280 nuclear division; GO:0000819 sister chromatid segregation; GO:0006139 nucleobase-containing compound metabolic process; GO:0006259 DNA metabolic process; GO:0006275 regulation of DNA replication; GO:0006281 DNA repair; GO:0006725 cellular aromatic compound metabolic process; GO:0006…	GO:0000228 nuclear chromosome; GO:0000775 chromosome, centromeric region; GO:0000776 kinetochore; GO:0000793 condensed chromosome; GO:0000794 condensed nuclear chromosome; GO:0000922 spindle pole; GO:0005622 intracellular; GO:0005623 cell; GO:0005634 nucleus; GO:0005654 nucleoplasm; GO:0005694 chromosome; GO:0005737 cytoplasm; GO:0005819 spindle; GO:0005829 cytosol; GO:0005856 cytoskeleton; GO:00…	GO:0003682 chromatin binding; GO:0005488 binding; GO:0005515 protein binding; GO:0036033 mediator complex binding; GO:0044877 protein-containing complex binding; GO:0046982 protein heterodimerization activity; GO:0046983 protein dimerization activity;	PF02463; PF06470	RecF/RecN/SMC N terminal domain; SMC proteins Flexible Hinge Domain	D	KOG0018	Structural maintenance of chromosome protein 1 (sister chromatid cohesion complex Cohesin, subunit SMC1)
Q7TQA7	Taste receptor type 2 member 3 OS=Mus musculus OX=10090 GN=Tas2r3 PE=3 SV=2	Tas2r3	36.289	1.312	0.908	0.986	0.832	1.314	0.876	0.964	0.884	1.359	0.883	0.961	0.838	0.669	1.4305e-05	0.916	0.00295524	0.73	2.37442e-05	0.641	3.72292e-05	0.958	0.118921	0.877	0.00321534	plasma membrane	K08474	TAS2R; taste receptor type 2	mmu04742 Taste transduction	GO:0001580 detection of chemical stimulus involved in sensory perception of bitter taste; GO:0003008 system process; GO:0007154 cell communication; GO:0007165 signal transduction; GO:0007186 G protein-coupled receptor signaling pathway; GO:0007600 sensory perception; GO:0007606 sensory perception of chemical stimulus; GO:0009593 detection of chemical stimulus; GO:0009987 cellular process; GO:0023…	GO:0005623 cell; GO:0005886 plasma membrane; GO:0016020 membrane; GO:0016021 integral component of membrane; GO:0031224 intrinsic component of membrane; GO:0071944 cell periphery;	GO:0004888 transmembrane signaling receptor activity; GO:0008527 taste receptor activity; GO:0033038 bitter taste receptor activity; GO:0038023 signaling receptor activity; GO:0060089 molecular transducer activity;
Q9D1E6	Tubulin-folding cofactor B OS=Mus musculus OX=10090 GN=Tbcb PE=1 SV=2	Tbcb	27.385	0.876	1.125	0.997	1.028	0.865	1.044	1.046	1.048	0.86	1.116	1.011	1.032	1.263	0.000661782	1.076	0.0584716	1.174	0.00046258	1.195	2.42851e-05	0.946	0.0878081	1.018	0.314984	extracellular	K17262				GO:0005622 intracellular; GO:0005623 cell; GO:0005737 cytoplasm; GO:0005829 cytosol; GO:0005856 cytoskeleton; GO:0015630 microtubule cytoskeleton; GO:0043226 organelle; GO:0043228 non-membrane-bounded organelle; GO:0043229 intracellular organelle; GO:0043232 intracellular non-membrane-bounded organelle;		PF01302	CAP-Gly domain	O	KOG3206	Alpha-tubulin folding cofactor B
A3KGB4	TBC1 domain family member 8B OS=Mus musculus OX=10090 GN=Tbc1d8b PE=1 SV=1	Tbc1d8b	127.89					0.938	1.07	1	1.008					1.141		1.07		1.066		1.075		0.942		1.008		cytoplasm	K19951			GO:0006810 transport; GO:0006886 intracellular protein transport; GO:0008104 protein localization; GO:0015031 protein transport; GO:0015833 peptide transport; GO:0031338 regulation of vesicle fusion; GO:0032879 regulation of localization; GO:0033036 macromolecule localization; GO:0033043 regulation of organelle organization; GO:0034613 cellular protein localization; GO:0042886 amide transport; GO…	GO:0005622 intracellular; GO:0005623 cell; GO:0012505 endomembrane system;	GO:0005096 GTPase activator activity; GO:0005488 binding; GO:0005515 protein binding; GO:0008047 enzyme activator activity; GO:0017016 Ras GTPase binding; GO:0017137 Rab GTPase binding; GO:0019899 enzyme binding; GO:0030234 enzyme regulator activity; GO:0030695 GTPase regulator activity; GO:0031267 small GTPase binding; GO:0051020 GTPase binding; GO:0060589 nucleoside-triphosphatase regulator act…	PF02893	GRAM domain	S	KOG4347	GTPase-activating protein VRP
Q9ERD7	Tubulin beta-3 chain OS=Mus musculus OX=10090 GN=Tubb3 PE=1 SV=1	Tubb3	50.418					0.905	1.007	1.009	1.09	0.983	0.965	0.926	1.095	1.044	0.442556	1.019	0.72169	1.025	0.720597	1.157	0.0710212	1.108	0.0407993	1.129	0.104322	cytoplasm	K07375	TUBB; tubulin beta	mmu05020 Prion disease; mmu05016 Huntington disease; mmu05132 Salmonella infection; mmu05014 Amyotrophic lateral sclerosis; mmu05010 Alzheimer disease; mmu04540 Gap junction; mmu05022 Pathways of neurodegeneration - multiple diseases; mmu04145 Phagosome; mmu05012 Parkinson disease	GO:0000278 mitotic cell cycle; GO:0000902 cell morphogenesis; GO:0000904 cell morphogenesis involved in differentiation; GO:0006928 movement of cell or subcellular component; GO:0006935 chemotaxis; GO:0006996 organelle organization; GO:0007010 cytoskeleton organization; GO:0007049 cell cycle; GO:0007275 multicellular organism development; GO:0007399 nervous system development; GO:0007409 axonogen…	GO:0005622 intracellular; GO:0005623 cell; GO:0005737 cytoplasm; GO:0005856 cytoskeleton; GO:0005874 microtubule; GO:0015630 microtubule cytoskeleton; GO:0030424 axon; GO:0030425 dendrite; GO:0036477 somatodendritic compartment; GO:0042995 cell projection; GO:0043005 neuron projection; GO:0043025 neuronal cell body; GO:0043226 organelle; GO:0043228 non-membrane-bounded organelle; GO:0043229 intra…	GO:0005198 structural molecule activity; GO:0005200 structural constituent of cytoskeleton; GO:0005488 binding; GO:0033218 amide binding; GO:0042277 peptide binding;	PF00091; PF03953	Tubulin/FtsZ family, GTPase domain; Tubulin C-terminal domain	Z	KOG1375	Beta tubulin
Q149S1	Tektin-4 OS=Mus musculus OX=10090 GN=Tekt4 PE=1 SV=2	Tekt4	52.045																									cytoplasm	K18631			GO:0000003 reproduction; GO:0001539 cilium or flagellum-dependent cell motility; GO:0003341 cilium movement; GO:0006928 movement of cell or subcellular component; GO:0006996 organelle organization; GO:0007017 microtubule-based process; GO:0007018 microtubule-based movement; GO:0009987 cellular process; GO:0016043 cellular component organization; GO:0022414 reproductive process; GO:0022607 cellula…	GO:0005622 intracellular; GO:0005623 cell; GO:0005634 nucleus; GO:0005929 cilium; GO:0031514 motile cilium; GO:0036126 sperm flagellum; GO:0042995 cell projection; GO:0043226 organelle; GO:0043227 membrane-bounded organelle; GO:0043229 intracellular organelle; GO:0043231 intracellular membrane-bounded organelle; GO:0097225 sperm midpiece; GO:0097228 sperm principal piece; GO:0097729 9+2 motile ci…				Z	KOG2685	Cystoskeletal protein Tektin
Q9Z1Q9	Valine--tRNA ligase OS=Mus musculus OX=10090 GN=Vars1 PE=1 SV=1	Vars1	140.21	0.951	1.186	0.931	0.95	0.915	1.179	0.939	0.983	0.902	1.209	0.941	0.974	1.291	0.000128212	1.271	8.32663e-06	1.016	0.386775	1.05	0.0592152	0.813	8.38369e-05	1.034	0.0353014	cytoplasm	K01873	VARS; valyl-tRNA synthetase [EC:6.1.1.9]	mmu00970 Aminoacyl-tRNA biosynthesis	GO:0006082 organic acid metabolic process; GO:0006139 nucleobase-containing compound metabolic process; GO:0006399 tRNA metabolic process; GO:0006412 translation; GO:0006418 tRNA aminoacylation for protein translation; GO:0006438 valyl-tRNA aminoacylation; GO:0006518 peptide metabolic process; GO:0006520 cellular amino acid metabolic process; GO:0006725 cellular aromatic compound metabolic proces…	GO:0005622 intracellular; GO:0005623 cell; GO:0005737 cytoplasm; GO:0005829 cytosol;	GO:0003824 catalytic activity; GO:0004812 aminoacyl-tRNA ligase activity; GO:0004832 valine-tRNA ligase activity; GO:0016874 ligase activity; GO:0016875 ligase activity, forming carbon-oxygen bonds; GO:0140098 catalytic activity, acting on RNA; GO:0140101 catalytic activity, acting on a tRNA;	PF00043; PF08264	Glutathione S-transferase, C-terminal domain; Anticodon-binding domain of tRNA	J	KOG0867	Glutathione S-transferase
P19221	Prothrombin OS=Mus musculus OX=10090 GN=F2 PE=1 SV=1	F2	70.268	0.952	1.204	0.897	0.976	0.931	1.217	0.908	0.972	0.962	1.201	0.906	0.96	1.273	2.09868e-05	1.336	7.92733e-07	0.953	0.00967368	1.022	0.113166	0.803	4.35129e-06	1.073	0.000353525	extracellular	K01313	F2; coagulation factor II (thrombin) [EC:3.4.21.5]	mmu05171 Coronavirus disease - COVID-19; mmu04080 Neuroactive ligand-receptor interaction; mmu04610 Complement and coagulation cascades; mmu04810 Regulation of actin cytoskeleton; mmu04072 Phospholipase D signaling pathway; mmu04611 Platelet activation; mmu05200 Pathways in cancer	GO:0001101 response to acid chemical; GO:0001558 regulation of cell growth; GO:0001775 cell activation; GO:0001817 regulation of cytokine production; GO:0001818 negative regulation of cytokine production; GO:0001906 cell killing; GO:0001909 leukocyte mediated cytotoxicity; GO:0001932 regulation of protein phosphorylation; GO:0001934 positive regulation of protein phosphorylation; GO:0002252 immun…	GO:0005576 extracellular region; GO:0005615 extracellular space; GO:0005622 intracellular; GO:0005623 cell; GO:0005737 cytoplasm; GO:0005783 endoplasmic reticulum; GO:0005788 endoplasmic reticulum lumen; GO:0005794 Golgi apparatus; GO:0005796 Golgi lumen; GO:0005886 plasma membrane; GO:0012505 endomembrane system; GO:0016020 membrane; GO:0031012 extracellular matrix; GO:0031974 membrane-enclosed …	GO:0001530 lipopolysaccharide binding; GO:0003824 catalytic activity; GO:0004175 endopeptidase activity; GO:0004252 serine-type endopeptidase activity; GO:0005102 signaling receptor binding; GO:0005488 binding; GO:0005515 protein binding; GO:0005539 glycosaminoglycan binding; GO:0008047 enzyme activator activity; GO:0008083 growth factor activity; GO:0008201 heparin binding; GO:0008233 peptidase …	PF00594; PF00051; PF09396; PF00089	Vitamin K-dependent carboxylation/gamma-carboxyglutamic (GLA) domain; Kringle domain; Thrombin light chain; Trypsin
Q8CGB6	Tensin-2 OS=Mus musculus OX=10090 GN=Tns2 PE=1 SV=1	Tns2	152.01	1.004	0.963	1.01	1.033	1.007	0.966	0.999	1.03	1.007	0.972	1.004	1.021	0.961	0.000169597	0.963	0.000823915	0.998	0.641741	1.022	0.00406897	1.063	0.000162416	1.024	0.00789648	nucleus	K18080			GO:0001655 urogenital system development; GO:0001822 kidney development; GO:0007275 multicellular organism development; GO:0008152 metabolic process; GO:0008285 negative regulation of cell population proliferation; GO:0009987 cellular process; GO:0014823 response to activity; GO:0014850 response to muscle activity; GO:0019725 cellular homeostasis; GO:0032501 multicellular organismal process; GO:0…	GO:0005912 adherens junction; GO:0005925 focal adhesion; GO:0030054 cell junction; GO:0030055 cell-substrate junction; GO:0070161 anchoring junction;	GO:0005102 signaling receptor binding; GO:0005488 binding; GO:0005515 protein binding; GO:0019899 enzyme binding; GO:0019900 kinase binding; GO:0019901 protein kinase binding;	PF00017	SH2 domain	T	KOG2283	Clathrin coat dissociation kinase GAK/PTEN/Auxilin and related tyrosine phosphatases
Q9CR67	Transmembrane protein 33 OS=Mus musculus OX=10090 GN=Tmem33 PE=1 SV=1	Tmem33	28.031	1.11	0.971	1.002	0.942	1.084	0.992	0.969	0.978	1.071	0.969	0.96	0.987	0.898	0.00113496	1	0.9773	0.898	0.00295702	0.89	0.00279675	0.991	0.617776	0.992	0.690978	plasma membrane	K20724			GO:0006810 transport; GO:0006913 nucleocytoplasmic transport; GO:0006950 response to stress; GO:0006996 organelle organization; GO:0006997 nucleus organization; GO:0006999 nuclear pore organization; GO:0007029 endoplasmic reticulum organization; GO:0008104 protein localization; GO:0009966 regulation of signal transduction; GO:0009967 positive regulation of signal transduction; GO:0009987 cellular…	GO:0005622 intracellular; GO:0005623 cell; GO:0005634 nucleus; GO:0005635 nuclear envelope; GO:0005643 nuclear pore; GO:0005737 cytoplasm; GO:0005783 endoplasmic reticulum; GO:0005789 endoplasmic reticulum membrane; GO:0012505 endomembrane system; GO:0016020 membrane; GO:0016021 integral component of membrane; GO:0030176 integral component of endoplasmic reticulum membrane; GO:0031224 intrinsic c…	GO:0005198 structural molecule activity; GO:0017056 structural constituent of nuclear pore;			S	KOG4002	Uncharacterized integral membrane protein
Q99LG1	Transmembrane protein 51 OS=Mus musculus OX=10090 GN=Tmem51 PE=1 SV=1	Tmem51	27.398	0.959	1.073	0.983	1.003									1.119		1.092		1.025		1.046		0.935		1.02		extracellular
Q9CQM5	Thioredoxin domain-containing protein 17 OS=Mus musculus OX=10090 GN=Txndc17 PE=1 SV=1	Txndc17	14.015	0.812	1.086	1.041	1.068	0.776	1.039	1.044	1.107	0.75	1.156	1.062	1.036	1.403	0.000929915	1.043	0.266121	1.346	0.000236522	1.373	0.000447686	0.979	0.595385	1.02	0.381229	extracellular				GO:0007154 cell communication; GO:0007165 signal transduction; GO:0007166 cell surface receptor signaling pathway; GO:0008152 metabolic process; GO:0009636 response to toxic substance; GO:0009987 cellular process; GO:0010033 response to organic substance; GO:0019221 cytokine-mediated signaling pathway; GO:0023052 signaling; GO:0033209 tumor necrosis factor-mediated signaling pathway; GO:0034097 r…	GO:0005622 intracellular; GO:0005623 cell; GO:0005737 cytoplasm; GO:0005829 cytosol;	GO:0003824 catalytic activity; GO:0004601 peroxidase activity; GO:0015036 disulfide oxidoreductase activity; GO:0016209 antioxidant activity; GO:0016491 oxidoreductase activity; GO:0016651 oxidoreductase activity, acting on NAD(P)H; GO:0016667 oxidoreductase activity, acting on a sulfur group of donors; GO:0016668 oxidoreductase activity, acting on a sulfur group of donors, NAD(P) as acceptor; GO…			S	KOG3425	Uncharacterized conserved protein
Q9CU65	Zinc finger MYM-type protein 2 OS=Mus musculus OX=10090 GN=Zmym2 PE=1 SV=3	Zmym2	154.64																									nucleus				GO:0006355 regulation of transcription, DNA-templated; GO:0006357 regulation of transcription by RNA polymerase II; GO:0006464 cellular protein modification process; GO:0006468 protein phosphorylation; GO:0006793 phosphorus metabolic process; GO:0006796 phosphate-containing compound metabolic process; GO:0006807 nitrogen compound metabolic process; GO:0006996 organelle organization; GO:0007010 cy…	GO:0005622 intracellular; GO:0005623 cell; GO:0005634 nucleus; GO:0005654 nucleoplasm; GO:0005737 cytoplasm; GO:0005829 cytosol; GO:0016604 nuclear body; GO:0016605 PML body; GO:0031974 membrane-enclosed lumen; GO:0031981 nuclear lumen; GO:0043226 organelle; GO:0043227 membrane-bounded organelle; GO:0043229 intracellular organelle; GO:0043231 intracellular membrane-bounded organelle; GO:0043233 o…	GO:0000981 DNA-binding transcription factor activity, RNA polymerase II-specific; GO:0003676 nucleic acid binding; GO:0003677 DNA binding; GO:0003700 DNA-binding transcription factor activity; GO:0003824 catalytic activity; GO:0004672 protein kinase activity; GO:0004713 protein tyrosine kinase activity; GO:0005488 binding; GO:0005515 protein binding; GO:0008270 zinc ion binding; GO:0016301 kinase…	PF06467	MYM-type Zinc finger with FCS sequence motif
Q8BJH1	Zinc finger C2HC domain-containing protein 1A OS=Mus musculus OX=10090 GN=Zc2hc1a PE=1 SV=1	Zc2hc1a	35.152	0.892	0.996	1.039	1.083	0.944	0.941	1.034	1.058	0.941	0.949	1.049	1.083	1.039	0.205571	0.924	0.0122829	1.124	0.00338945	1.161	0.00169825	1.117	0.00455676	1.033	0.0222914	nucleus							PF13913	zinc-finger of a C2HC-type	S	KOG3940	Uncharacterized conserved protein
Q05920	Pyruvate carboxylase, mitochondrial OS=Mus musculus OX=10090 GN=Pc PE=1 SV=1	Pc	129.68	1.165	0.95	0.952	0.966	1.157	0.95	0.955	0.958	1.164	0.94	0.968	0.959	0.815	9.96442e-07	0.988	0.120204	0.825	4.1135e-06	0.827	6.12898e-07	1.015	0.0266977	1.003	0.651591	mitochondria	K01958	PC; pyruvate carboxylase [EC:6.4.1.1]	mmu00620 Pyruvate metabolism; mmu01230 Biosynthesis of amino acids; mmu01200 Carbon metabolism; mmu01100 Metabolic pathways; mmu00020 Citrate cycle (TCA cycle)	GO:0005975 carbohydrate metabolic process; GO:0005996 monosaccharide metabolic process; GO:0006006 glucose metabolic process; GO:0006082 organic acid metabolic process; GO:0006090 pyruvate metabolic process; GO:0006094 gluconeogenesis; GO:0006107 oxaloacetate metabolic process; GO:0008152 metabolic process; GO:0009058 biosynthetic process; GO:0009889 regulation of biosynthetic process; GO:0009891…	GO:0005622 intracellular; GO:0005623 cell; GO:0005737 cytoplasm; GO:0005739 mitochondrion; GO:0005759 mitochondrial matrix; GO:0031974 membrane-enclosed lumen; GO:0043226 organelle; GO:0043227 membrane-bounded organelle; GO:0043229 intracellular organelle; GO:0043231 intracellular membrane-bounded organelle; GO:0043233 organelle lumen; GO:0070013 intracellular organelle lumen;	GO:0000166 nucleotide binding; GO:0003824 catalytic activity; GO:0004736 pyruvate carboxylase activity; GO:0005488 binding; GO:0005515 protein binding; GO:0005524 ATP binding; GO:0008144 drug binding; GO:0009374 biotin binding; GO:0016874 ligase activity; GO:0016885 ligase activity, forming carbon-carbon bonds; GO:0017076 purine nucleotide binding; GO:0019842 vitamin binding; GO:0030554 adenyl nu…	PF00289; PF02786; PF02785; PF00682; PF02436; PF00364	Carbamoyl-phosphate synthase L chain, N-terminal domain; Carbamoyl-phosphate synthase L chain, ATP binding domain; Biotin carboxylase C-terminal domain; HMGL-like; Conserved carboxylase domain; Biotin-requiring enzyme	C	KOG0369	Pyruvate carboxylase
P62858	40S ribosomal protein S28 OS=Mus musculus OX=10090 GN=Rps28 PE=1 SV=1	Rps28	7.8409	1.049	1.057	0.982	0.95	1.064	1.01	0.977	0.948	1.117	1.03	0.963	0.913	0.959	0.144637	1.06	0.0157847	0.905	0.00738437	0.87	0.00379601	0.908	0.00627969	0.962	0.0517714	mitochondria	K02979	RP-S28e; small subunit ribosomal protein S28e	mmu03010 Ribosome; mmu05171 Coronavirus disease - COVID-19	GO:0000028 ribosomal small subunit assembly; GO:0000184 nuclear-transcribed mRNA catabolic process, nonsense-mediated decay; GO:0000956 nuclear-transcribed mRNA catabolic process; GO:0002181 cytoplasmic translation; GO:0006139 nucleobase-containing compound metabolic process; GO:0006364 rRNA processing; GO:0006396 RNA processing; GO:0006401 RNA catabolic process; GO:0006402 mRNA catabolic process…	GO:0005622 intracellular; GO:0005623 cell; GO:0005634 nucleus; GO:0005654 nucleoplasm; GO:0005737 cytoplasm; GO:0005783 endoplasmic reticulum; GO:0005789 endoplasmic reticulum membrane; GO:0005791 rough endoplasmic reticulum; GO:0005829 cytosol; GO:0005840 ribosome; GO:0005844 polysome; GO:0012505 endomembrane system; GO:0015935 small ribosomal subunit; GO:0016020 membrane; GO:0022626 cytosolic r…	GO:0003676 nucleic acid binding; GO:0003723 RNA binding; GO:0003735 structural constituent of ribosome; GO:0005198 structural molecule activity; GO:0005488 binding; GO:0097159 organic cyclic compound binding; GO:1901363 heterocyclic compound binding;			J	KOG3502	40S ribosomal protein S28
P97351	40S ribosomal protein S3a OS=Mus musculus OX=10090 GN=Rps3a PE=1 SV=3	Rps3a	29.885	1.03	1.014	1.029	0.943	1.062	0.992	1.026	0.944	1.05	1	1.017	0.931	0.957	0.0158269	0.979	0.040995	0.978	0.0793774	0.897	0.000402211	0.937	0.00116538	0.917	0.000109539	nucleus	K02984	RP-S3Ae; small subunit ribosomal protein S3Ae	mmu03010 Ribosome; mmu05171 Coronavirus disease - COVID-19	GO:0000184 nuclear-transcribed mRNA catabolic process, nonsense-mediated decay; GO:0000956 nuclear-transcribed mRNA catabolic process; GO:0002181 cytoplasmic translation; GO:0006139 nucleobase-containing compound metabolic process; GO:0006401 RNA catabolic process; GO:0006402 mRNA catabolic process; GO:0006412 translation; GO:0006413 translational initiation; GO:0006417 regulation of translation;…	GO:0005622 intracellular; GO:0005623 cell; GO:0005634 nucleus; GO:0005654 nucleoplasm; GO:0005730 nucleolus; GO:0005737 cytoplasm; GO:0005783 endoplasmic reticulum; GO:0005829 cytosol; GO:0005840 ribosome; GO:0012505 endomembrane system; GO:0015935 small ribosomal subunit; GO:0022626 cytosolic ribosome; GO:0022627 cytosolic small ribosomal subunit; GO:0031974 membrane-enclosed lumen; GO:0031981 n…	GO:0003676 nucleic acid binding; GO:0003723 RNA binding; GO:0003729 mRNA binding; GO:0003735 structural constituent of ribosome; GO:0005198 structural molecule activity; GO:0005488 binding; GO:0005515 protein binding; GO:0031369 translation initiation factor binding; GO:0044877 protein-containing complex binding; GO:0048027 mRNA 5'-UTR binding; GO:0097159 organic cyclic compound binding; GO:19013…			J	KOG1628	40S ribosomal protein S3A
Q7TN29	Stromal membrane-associated protein 2 OS=Mus musculus OX=10090 GN=Smap2 PE=1 SV=1	Smap2	46.577	0.772	1.306	0.96	0.972	0.86	1.222	0.923	1.009	0.794	1.236	0.994	0.98	1.552	0.000328068	1.308	0.000821721	1.186	0.0115793	1.221	0.00427729	0.787	0.000516477	1.029	0.295771	nucleus	K12486	SMAP; stromal membrane-associated protein	mmu04144 Endocytosis		GO:0005622 intracellular; GO:0005623 cell; GO:0005737 cytoplasm;		PF01412	Putative GTPase activating protein for Arf	T	KOG0703	Predicted GTPase-activating protein
Q60665	Ski-like protein OS=Mus musculus OX=10090 GN=Skil PE=1 SV=2	Skil	76.358									1.218	1.091	0.859	0.87	0.896		1.27		0.705		0.714		0.797		1.013		nucleus	K18499	SKIL; Ski-like protein	mmu04550 Signaling pathways regulating pluripotency of stem cells	GO:0000122 negative regulation of transcription by RNA polymerase II; GO:0001654 eye development; GO:0001701 in utero embryonic development; GO:0001776 leukocyte homeostasis; GO:0001824 blastocyst development; GO:0001825 blastocyst formation; GO:0002088 lens development in camera-type eye; GO:0002260 lymphocyte homeostasis; GO:0002376 immune system process; GO:0006355 regulation of transcription,…	GO:0001669 acrosomal vesicle; GO:0005622 intracellular; GO:0005623 cell; GO:0005634 nucleus; GO:0005654 nucleoplasm; GO:0005737 cytoplasm; GO:0012505 endomembrane system; GO:0016604 nuclear body; GO:0016605 PML body; GO:0030141 secretory granule; GO:0031410 cytoplasmic vesicle; GO:0031974 membrane-enclosed lumen; GO:0031981 nuclear lumen; GO:0031982 vesicle; GO:0032991 protein-containing complex;…	GO:0000976 transcription regulatory region sequence-specific DNA binding; GO:0000977 RNA polymerase II transcription regulatory region sequence-specific DNA binding; GO:0000978 RNA polymerase II cis-regulatory region sequence-specific DNA binding; GO:0000981 DNA-binding transcription factor activity, RNA polymerase II-specific; GO:0000987 cis-regulatory region sequence-specific DNA binding; GO:00…	PF08782	c-SKI Smad4 binding domain
Q3TBT3	Stimulator of interferon genes protein OS=Mus musculus OX=10090 GN=Sting1 PE=1 SV=2	Sting1	42.829	0.997	1.137	0.955	0.952	1.086	1.208	0.851	0.884					1.126	0.151244	1.298	0.0564385	0.867	0.183699	0.881	0.155832	0.783	0.0361229	1.017	0.822806	Golgi apparatus	K12654	TMEM173; transmembrane protein 173	mmu05171 Coronavirus disease - COVID-19; mmu04623 Cytosolic DNA-sensing pathway; mmu04622 RIG-I-like receptor signaling pathway; mmu04621 NOD-like receptor signaling pathway; mmu05168 Herpes simplex virus 1 infection; mmu05163 Human cytomegalovirus infection; mmu05170 Human immunodeficiency virus 1 infection	GO:0001775 cell activation; GO:0001816 cytokine production; GO:0001817 regulation of cytokine production; GO:0001819 positive regulation of cytokine production; GO:0002218 activation of innate immune response; GO:0002230 positive regulation of defense response to virus by host; GO:0002252 immune effector process; GO:0002253 activation of immune response; GO:0002263 cell activation involved in imm…	GO:0005622 intracellular; GO:0005623 cell; GO:0005737 cytoplasm; GO:0005739 mitochondrion; GO:0005740 mitochondrial envelope; GO:0005741 mitochondrial outer membrane; GO:0005777 peroxisome; GO:0005783 endoplasmic reticulum; GO:0005789 endoplasmic reticulum membrane; GO:0005794 Golgi apparatus; GO:0005886 plasma membrane; GO:0012505 endomembrane system; GO:0012506 vesicle membrane; GO:0016020 memb…	GO:0000166 nucleotide binding; GO:0005488 binding; GO:0005515 protein binding; GO:0008134 transcription factor binding; GO:0008144 drug binding; GO:0017076 purine nucleotide binding; GO:0019001 guanyl nucleotide binding; GO:0019899 enzyme binding; GO:0019900 kinase binding; GO:0019901 protein kinase binding; GO:0030551 cyclic nucleotide binding; GO:0030554 adenyl nucleotide binding; GO:0031625 ub…
P11031	Activated RNA polymerase II transcriptional coactivator p15 OS=Mus musculus OX=10090 GN=Sub1 PE=1 SV=3	Sub1	14.427	0.805	1.509	0.883	0.795	0.825	1.446	0.918	0.812	0.826	1.511	0.914	0.784	1.818	3.63584e-06	1.645	1.25361e-05	1.105	0.00253866	0.974	0.111788	0.535	3.83025e-06	0.881	0.0013547	nucleus				GO:0006139 nucleobase-containing compound metabolic process; GO:0006351 transcription, DNA-templated; GO:0006355 regulation of transcription, DNA-templated; GO:0006357 regulation of transcription by RNA polymerase II; GO:0006366 transcription by RNA polymerase II; GO:0006725 cellular aromatic compound metabolic process; GO:0006807 nitrogen compound metabolic process; GO:0007154 cell communication…	GO:0005622 intracellular; GO:0005623 cell; GO:0005634 nucleus; GO:0005667 transcription regulator complex; GO:0005730 nucleolus; GO:0031974 membrane-enclosed lumen; GO:0031981 nuclear lumen; GO:0032991 protein-containing complex; GO:0043226 organelle; GO:0043227 membrane-bounded organelle; GO:0043228 non-membrane-bounded organelle; GO:0043229 intracellular organelle; GO:0043231 intracellular memb…	GO:0000981 DNA-binding transcription factor activity, RNA polymerase II-specific; GO:0001228 DNA-binding transcription activator activity, RNA polymerase II-specific; GO:0003676 nucleic acid binding; GO:0003677 DNA binding; GO:0003697 single-stranded DNA binding; GO:0003700 DNA-binding transcription factor activity; GO:0003712 transcription coregulator activity; GO:0003713 transcription coactivat…	PF02229	Transcriptional Coactivator p15 (PC4)	K	KOG2712	Transcriptional coactivator
Q921F2	TAR DNA-binding protein 43 OS=Mus musculus OX=10090 GN=Tardbp PE=1 SV=1	Tardbp	44.547	0.851	1.033	1.091	1.047	0.862	1.031	1.069	1.042	0.871	1.024	1.068	1.03	1.195	1.60149e-05	0.957	0.00399518	1.249	2.11098e-05	1.207	2.23191e-05	1.01	0.146053	0.966	0.0155141	nucleus	K23600	TARDBP; TAR DNA-binding protein 43	mmu03015 mRNA surveillance pathway; mmu05022 Pathways of neurodegeneration - multiple diseases; mmu05014 Amyotrophic lateral sclerosis; mmu03013 RNA transport	GO:0001932 regulation of protein phosphorylation; GO:0001933 negative regulation of protein phosphorylation; GO:0006139 nucleobase-containing compound metabolic process; GO:0006351 transcription, DNA-templated; GO:0006355 regulation of transcription, DNA-templated; GO:0006357 regulation of transcription by RNA polymerase II; GO:0006366 transcription by RNA polymerase II; GO:0006396 RNA processing…	GO:0005622 intracellular; GO:0005623 cell; GO:0005634 nucleus; GO:0005654 nucleoplasm; GO:0031974 membrane-enclosed lumen; GO:0031981 nuclear lumen; GO:0043226 organelle; GO:0043227 membrane-bounded organelle; GO:0043229 intracellular organelle; GO:0043231 intracellular membrane-bounded organelle; GO:0043233 organelle lumen; GO:0070013 intracellular organelle lumen;	GO:0000981 DNA-binding transcription factor activity, RNA polymerase II-specific; GO:0001228 DNA-binding transcription activator activity, RNA polymerase II-specific; GO:0003676 nucleic acid binding; GO:0003677 DNA binding; GO:0003690 double-stranded DNA binding; GO:0003700 DNA-binding transcription factor activity; GO:0003723 RNA binding; GO:0003729 mRNA binding; GO:0003730 mRNA 3'-UTR binding; …	PF00076	RNA recognition motif. (a.k.a. RRM, RBD, or RNP domain)
P32921	Tryptophan--tRNA ligase, cytoplasmic OS=Mus musculus OX=10090 GN=Wars1 PE=1 SV=2	Wars1	54.357	0.692	0.89	1.116	1.3	0.73	0.886	1.1	1.285	0.69	0.884	1.135	1.289	1.259	0.00023296	0.794	1.54133e-05	1.587	2.26921e-05	1.834	5.31025e-06	1.456	7.66756e-08	1.156	0.000116017	cytoplasm	K01867	WARS; tryptophanyl-tRNA synthetase [EC:6.1.1.2]	mmu00970 Aminoacyl-tRNA biosynthesis	GO:0001932 regulation of protein phosphorylation; GO:0001933 negative regulation of protein phosphorylation; GO:0006082 organic acid metabolic process; GO:0006139 nucleobase-containing compound metabolic process; GO:0006399 tRNA metabolic process; GO:0006412 translation; GO:0006418 tRNA aminoacylation for protein translation; GO:0006436 tryptophanyl-tRNA aminoacylation; GO:0006469 negative regula…	GO:0005622 intracellular; GO:0005623 cell; GO:0005634 nucleus; GO:0005737 cytoplasm; GO:0005829 cytosol; GO:0032991 protein-containing complex; GO:0043226 organelle; GO:0043227 membrane-bounded organelle; GO:0043229 intracellular organelle; GO:0043231 intracellular membrane-bounded organelle;	GO:0003824 catalytic activity; GO:0004812 aminoacyl-tRNA ligase activity; GO:0004830 tryptophan-tRNA ligase activity; GO:0004857 enzyme inhibitor activity; GO:0005488 binding; GO:0005515 protein binding; GO:0016874 ligase activity; GO:0016875 ligase activity, forming carbon-oxygen bonds; GO:0019207 kinase regulator activity; GO:0019210 kinase inhibitor activity; GO:0019899 enzyme binding; GO:0019…	PF00458	WHEP-TRS domain	J	KOG2145	Cytoplasmic tryptophanyl-tRNA synthetase
O55042	Alpha-synuclein OS=Mus musculus OX=10090 GN=Snca PE=1 SV=2	Snca	14.485	0.956	0.982	1.029	1.074	0.927	0.946	1.054	1.061	0.913	0.967	1.042	1.085	1.035	0.114743	0.926	0.00400819	1.118	0.00184989	1.152	0.00070764	1.112	0.00108076	1.03	0.0341889	extracellular	K04528	SNCA; alpha-synuclein	mmu05022 Pathways of neurodegeneration - multiple diseases; mmu05012 Parkinson disease; mmu05010 Alzheimer disease	GO:0000122 negative regulation of transcription by RNA polymerase II; GO:0001504 neurotransmitter uptake; GO:0001505 regulation of neurotransmitter levels; GO:0001774 microglial cell activation; GO:0001775 cell activation; GO:0001919 regulation of receptor recycling; GO:0001921 positive regulation of receptor recycling; GO:0001932 regulation of protein phosphorylation; GO:0001933 negative regulat…	GO:0000323 lytic vacuole; GO:0005576 extracellular region; GO:0005615 extracellular space; GO:0005622 intracellular; GO:0005623 cell; GO:0005634 nucleus; GO:0005635 nuclear envelope; GO:0005640 nuclear outer membrane; GO:0005737 cytoplasm; GO:0005739 mitochondrion; GO:0005740 mitochondrial envelope; GO:0005741 mitochondrial outer membrane; GO:0005743 mitochondrial inner membrane; GO:0005758 mitoc…	GO:0000287 magnesium ion binding; GO:0001067 regulatory region nucleic acid binding; GO:0003676 nucleic acid binding; GO:0003677 DNA binding; GO:0003779 actin binding; GO:0003824 catalytic activity; GO:0004857 enzyme inhibitor activity; GO:0004866 endopeptidase inhibitor activity; GO:0004869 cysteine-type endopeptidase inhibitor activity; GO:0005488 binding; GO:0005504 fatty acid binding; GO:0005…
Q5SYH2	Transmembrane protein 199 OS=Mus musculus OX=10090 GN=Tmem199 PE=1 SV=1	Tmem199	23.099																									plasma membrane	K23542			GO:0006807 nitrogen compound metabolic process; GO:0006873 cellular ion homeostasis; GO:0006875 cellular metal ion homeostasis; GO:0006879 cellular iron ion homeostasis; GO:0006885 regulation of pH; GO:0006996 organelle organization; GO:0007033 vacuole organization; GO:0007035 vacuolar acidification; GO:0007039 protein catabolic process in the vacuole; GO:0007040 lysosome organization; GO:0007042…	GO:0005622 intracellular; GO:0005623 cell; GO:0005737 cytoplasm; GO:0005773 vacuole; GO:0005774 vacuolar membrane; GO:0005783 endoplasmic reticulum; GO:0005793 endoplasmic reticulum-Golgi intermediate compartment; GO:0005798 Golgi-associated vesicle; GO:0012505 endomembrane system; GO:0012506 vesicle membrane; GO:0016020 membrane; GO:0016469 proton-transporting two-sector ATPase complex; GO:00164…
P40142	Transketolase OS=Mus musculus OX=10090 GN=Tkt PE=1 SV=1	Tkt	67.63	0.78	1.16	1.02	1.03	0.778	1.199	1.015	1.028	0.783	1.184	1.019	1.017	1.513	1.88214e-06	1.16	0.000108662	1.305	3.92536e-08	1.314	3.93693e-07	0.868	0.000169432	1.007	0.180867	cytoplasm	K00615	E2.2.1.1; transketolase [EC:2.2.1.1]	mmu01230 Biosynthesis of amino acids; mmu01200 Carbon metabolism; mmu00030 Pentose phosphate pathway; mmu01100 Metabolic pathways	GO:0005975 carbohydrate metabolic process; GO:0005996 monosaccharide metabolic process; GO:0005997 xylulose metabolic process; GO:0005999 xylulose biosynthetic process; GO:0006081 cellular aldehyde metabolic process; GO:0006098 pentose-phosphate shunt; GO:0006139 nucleobase-containing compound metabolic process; GO:0006725 cellular aromatic compound metabolic process; GO:0006732 coenzyme metaboli…	GO:0005622 intracellular; GO:0005623 cell; GO:0005634 nucleus; GO:0005654 nucleoplasm; GO:0005737 cytoplasm; GO:0005777 peroxisome; GO:0005783 endoplasmic reticulum; GO:0005789 endoplasmic reticulum membrane; GO:0005829 cytosol; GO:0012505 endomembrane system; GO:0016020 membrane; GO:0016604 nuclear body; GO:0016607 nuclear speck; GO:0031974 membrane-enclosed lumen; GO:0031981 nuclear lumen; GO:0…	GO:0000287 magnesium ion binding; GO:0003824 catalytic activity; GO:0004802 transketolase activity; GO:0005488 binding; GO:0005515 protein binding; GO:0016740 transferase activity; GO:0016744 transferase activity, transferring aldehyde or ketonic groups; GO:0019842 vitamin binding; GO:0030246 carbohydrate binding; GO:0030976 thiamine pyrophosphate binding; GO:0036094 small molecule binding; GO:00…	PF00456; PF02779; PF02780	Transketolase, thiamine diphosphate binding domain; Transketolase, pyrimidine binding domain; Transketolase, C-terminal domain	G	KOG0523	Transketolase
Q8BLA8	Transient receptor potential cation channel subfamily A member 1 OS=Mus musculus OX=10090 GN=Trpa1 PE=1 SV=1	Trpa1	128.47					1.122	0.938	0.984	0.98					0.836		0.953		0.877		0.873		1.045		0.996		plasma membrane	K04984	TRPA1; transient receptor potential cation channel subfamily A member 1	mmu04750 Inflammatory mediator regulation of TRP channels	GO:0000302 response to reactive oxygen species; GO:0002791 regulation of peptide secretion; GO:0002793 positive regulation of peptide secretion; GO:0003008 system process; GO:0003012 muscle system process; GO:0006810 transport; GO:0006811 ion transport; GO:0006812 cation transport; GO:0006816 calcium ion transport; GO:0006873 cellular ion homeostasis; GO:0006874 cellular calcium ion homeostasis; …	GO:0005623 cell; GO:0005886 plasma membrane; GO:0005887 integral component of plasma membrane; GO:0016020 membrane; GO:0016021 integral component of membrane; GO:0016324 apical plasma membrane; GO:0030424 axon; GO:0031224 intrinsic component of membrane; GO:0031226 intrinsic component of plasma membrane; GO:0032421 stereocilium bundle; GO:0042995 cell projection; GO:0043005 neuron projection; GO:…	GO:0004888 transmembrane signaling receptor activity; GO:0005034 osmosensor activity; GO:0005215 transporter activity; GO:0005216 ion channel activity; GO:0005217 intracellular ligand-gated ion channel activity; GO:0005244 voltage-gated ion channel activity; GO:0005245 voltage-gated calcium channel activity; GO:0005261 cation channel activity; GO:0005262 calcium channel activity; GO:0005488 bindi…			S	KOG0510	Ankyrin repeat protein
Q91XB0	Three-prime repair exonuclease 1 OS=Mus musculus OX=10090 GN=Trex1 PE=1 SV=2	Trex1	33.675	0.967	1.395	0.898	0.767	0.966	1.375	0.928	0.794	0.931	1.395	0.932	0.767	1.454	9.66247e-06	1.51	5.34156e-06	0.963	0.0925943	0.813	0.000259599	0.559	1.27299e-06	0.844	0.000501012	cytoplasm	K10790	TREX1; three prime repair exonuclease 1 [EC:3.1.11.2]	mmu04623 Cytosolic DNA-sensing pathway	GO:0001817 regulation of cytokine production; GO:0006139 nucleobase-containing compound metabolic process; GO:0006259 DNA metabolic process; GO:0006260 DNA replication; GO:0006281 DNA repair; GO:0006298 mismatch repair; GO:0006310 DNA recombination; GO:0006725 cellular aromatic compound metabolic process; GO:0006807 nitrogen compound metabolic process; GO:0006950 response to stress; GO:0006974 ce…	GO:0005622 intracellular; GO:0005623 cell; GO:0005634 nucleus; GO:0005635 nuclear envelope; GO:0005737 cytoplasm; GO:0005783 endoplasmic reticulum; GO:0005789 endoplasmic reticulum membrane; GO:0005829 cytosol; GO:0012505 endomembrane system; GO:0016020 membrane; GO:0031967 organelle envelope; GO:0031975 envelope; GO:0031984 organelle subcompartment; GO:0042175 nuclear outer membrane-endoplasmic …	GO:0000166 nucleotide binding; GO:0003676 nucleic acid binding; GO:0003677 DNA binding; GO:0003690 double-stranded DNA binding; GO:0003697 single-stranded DNA binding; GO:0003824 catalytic activity; GO:0004518 nuclease activity; GO:0004527 exonuclease activity; GO:0004529 exodeoxyribonuclease activity; GO:0004536 deoxyribonuclease activity; GO:0005488 binding; GO:0005515 protein binding; GO:00082…			L	KOG4793	Three prime repair exonuclease
Q8R3S2	Tetraspanin-33 OS=Mus musculus OX=10090 GN=Tspan33 PE=1 SV=1	Tspan33	31.55									1.067	0.889	1.112	0.951	0.833		0.799		1.042		0.891		1.07		0.855		plasma membrane	K17346			GO:0006807 nitrogen compound metabolic process; GO:0007154 cell communication; GO:0007165 signal transduction; GO:0007166 cell surface receptor signaling pathway; GO:0008104 protein localization; GO:0008152 metabolic process; GO:0009987 cellular process; GO:0010467 gene expression; GO:0019538 protein metabolic process; GO:0023052 signaling; GO:0033036 macromolecule localization; GO:0034613 cellul…	GO:0005623 cell; GO:0005886 plasma membrane; GO:0005887 integral component of plasma membrane; GO:0009986 cell surface; GO:0016020 membrane; GO:0016021 integral component of membrane; GO:0031224 intrinsic component of membrane; GO:0031226 intrinsic component of plasma membrane; GO:0071944 cell periphery; GO:0097197 tetraspanin-enriched microdomain;	GO:0005488 binding; GO:0005515 protein binding; GO:0019899 enzyme binding;			S	KOG3882	Tetraspanin family integral membrane protein
Q00993	Tyrosine-protein kinase receptor UFO OS=Mus musculus OX=10090 GN=Axl PE=1 SV=2	Axl	98.19	1.089	1.016	0.961	0.958	1.023	1.041	0.968	0.987	1.128	1.015	0.911	0.976	0.948	0.152315	1.082	0.0194195	0.877	0.0187958	0.902	0.0261545	0.951	0.0136967	1.029	0.247865	extracellular	K05115	AXL; AXL receptor tyrosine kinase [EC:2.7.10.1]	mmu01521 EGFR tyrosine kinase inhibitor resistance	GO:0000003 reproduction; GO:0000302 response to reactive oxygen species; GO:0000902 cell morphogenesis; GO:0000904 cell morphogenesis involved in differentiation; GO:0001764 neuron migration; GO:0001775 cell activation; GO:0001776 leukocyte homeostasis; GO:0001779 natural killer cell differentiation; GO:0001780 neutrophil homeostasis; GO:0001817 regulation of cytokine production; GO:0001818 negat…	GO:0005576 extracellular region; GO:0005615 extracellular space; GO:0005623 cell; GO:0005886 plasma membrane; GO:0005887 integral component of plasma membrane; GO:0009986 cell surface; GO:0016020 membrane; GO:0016021 integral component of membrane; GO:0018995 host cellular component; GO:0031224 intrinsic component of membrane; GO:0031226 intrinsic component of plasma membrane; GO:0033643 host cel…	GO:0001786 phosphatidylserine binding; GO:0003824 catalytic activity; GO:0004672 protein kinase activity; GO:0004713 protein tyrosine kinase activity; GO:0004714 transmembrane receptor protein tyrosine kinase activity; GO:0004888 transmembrane signaling receptor activity; GO:0005488 binding; GO:0005515 protein binding; GO:0005543 phospholipid binding; GO:0008092 cytoskeletal protein binding; GO:0…	PF13927; PF13895; PF00041; PF07714	Immunoglobulin domain; Immunoglobulin domain; Fibronectin type III domain; Protein tyrosine kinase
P70362	Ubiquitin recognition factor in ER-associated degradation protein 1 OS=Mus musculus OX=10090 GN=Ufd1 PE=1 SV=2	Ufd1	34.481	0.94	1	1.041	1.033	0.926	1.045	0.986	1.056	0.94	0.998	0.933	1.145	1.084	0.00693411	1.028	0.462294	1.055	0.176647	1.153	0.0112555	1.063	0.158338	1.093	0.117415	mitochondria	K14016	UFD1; ubiquitin fusion degradation protein 1	mmu04141 Protein processing in endoplasmic reticulum	GO:0001817 regulation of cytokine production; GO:0001818 negative regulation of cytokine production; GO:0002682 regulation of immune system process; GO:0002683 negative regulation of immune system process; GO:0002697 regulation of immune effector process; GO:0002698 negative regulation of immune effector process; GO:0002831 regulation of response to biotic stimulus; GO:0002832 negative regulation…	GO:0005622 intracellular; GO:0005623 cell; GO:0005737 cytoplasm; GO:0005783 endoplasmic reticulum; GO:0005789 endoplasmic reticulum membrane; GO:0012505 endomembrane system; GO:0016020 membrane; GO:0031984 organelle subcompartment; GO:0032991 protein-containing complex; GO:0034098 VCP-NPL4-UFD1 AAA ATPase complex; GO:0036501 UFD1-NPL4 complex; GO:0042175 nuclear outer membrane-endoplasmic reticul…	GO:0005102 signaling receptor binding; GO:0005488 binding; GO:0005515 protein binding; GO:0019899 enzyme binding; GO:0031593 polyubiquitin modification-dependent protein binding; GO:0036435 K48-linked polyubiquitin modification-dependent protein binding; GO:0044877 protein-containing complex binding; GO:0051117 ATPase binding; GO:0140030 modification-dependent protein binding;			O	KOG1816	Ubiquitin fusion-degradation protein
Q8BGF3	WD repeat-containing protein 92 OS=Mus musculus OX=10090 GN=Wdr92 PE=1 SV=1	Wdr92	39.79	0.865	1.027	1.005	1.112	0.96	1.041	1.022	0.993	0.871	1.06	0.966	1.114	1.16	0.0127155	1.045	0.0806298	1.11	0.0485458	1.194	0.0252076	1.029	0.523219	1.076	0.159655	cytoplasm						GO:0005488 binding; GO:0005515 protein binding; GO:0032182 ubiquitin-like protein binding; GO:0043130 ubiquitin binding;
Q8BGV5	Zinc finger protein 8 OS=Mus musculus OX=10090 GN=Znf8 PE=1 SV=1	Znf8	64.736																									nucleus	K09228	KRAB; KRAB domain-containing zinc finger protein	mmu05168 Herpes simplex virus 1 infection	GO:0000122 negative regulation of transcription by RNA polymerase II; GO:0006355 regulation of transcription, DNA-templated; GO:0006357 regulation of transcription by RNA polymerase II; GO:0007154 cell communication; GO:0007165 signal transduction; GO:0007166 cell surface receptor signaling pathway; GO:0007167 enzyme linked receptor protein signaling pathway; GO:0007178 transmembrane receptor pro…	GO:0005622 intracellular; GO:0005623 cell; GO:0005634 nucleus; GO:0043226 organelle; GO:0043227 membrane-bounded organelle; GO:0043229 intracellular organelle; GO:0043231 intracellular membrane-bounded organelle;	GO:0003676 nucleic acid binding; GO:0003677 DNA binding; GO:0005488 binding; GO:0008270 zinc ion binding; GO:0043167 ion binding; GO:0043169 cation binding; GO:0046872 metal ion binding; GO:0046914 transition metal ion binding; GO:0097159 organic cyclic compound binding; GO:1901363 heterocyclic compound binding;	PF00096	Zinc finger, C2H2 type	K	KOG1721	FOG: Zn-finger
O35448	Lysosomal thioesterase PPT2 OS=Mus musculus OX=10090 GN=Ppt2 PE=1 SV=1	Ppt2	34.366					1.105	1.007	0.995	0.918					0.911		1.012		0.9		0.831		0.912		0.923		extracellular	K01074	PPT; palmitoyl-protein thioesterase [EC:3.1.2.22]	mmu04142 Lysosome; mmu00062 Fatty acid elongation; mmu01100 Metabolic pathways; mmu01212 Fatty acid metabolism	GO:0006139 nucleobase-containing compound metabolic process; GO:0006163 purine nucleotide metabolic process; GO:0006164 purine nucleotide biosynthetic process; GO:0006637 acyl-CoA metabolic process; GO:0006725 cellular aromatic compound metabolic process; GO:0006732 coenzyme metabolic process; GO:0006753 nucleoside phosphate metabolic process; GO:0006790 sulfur compound metabolic process; GO:0006…	GO:0000323 lytic vacuole; GO:0005622 intracellular; GO:0005623 cell; GO:0005737 cytoplasm; GO:0005764 lysosome; GO:0005773 vacuole; GO:0005775 vacuolar lumen; GO:0031974 membrane-enclosed lumen; GO:0043202 lysosomal lumen; GO:0043226 organelle; GO:0043227 membrane-bounded organelle; GO:0043229 intracellular organelle; GO:0043231 intracellular membrane-bounded organelle; GO:0043233 organelle lumen…	GO:0003824 catalytic activity; GO:0016787 hydrolase activity; GO:0016788 hydrolase activity, acting on ester bonds; GO:0016790 thiolester hydrolase activity; GO:0098599 palmitoyl hydrolase activity;	PF02089	Palmitoyl protein thioesterase	IO	KOG2541	Palmitoyl protein thioesterase
Q9DAW6	U4/U6 small nuclear ribonucleoprotein Prp4 OS=Mus musculus OX=10090 GN=Prpf4 PE=1 SV=1	Prpf4	58.369	1.033	1.106	0.976	0.931	1.039	1.057	0.981	0.946	1.054	1.002	1.014	0.968	1.012	0.710585	1.065	0.113209	0.95	0.0189695	0.91	0.00180745	0.899	0.0260598	0.958	0.0581701	nucleus	K12662	PRPF4; U4/U6 small nuclear ribonucleoprotein PRP4	mmu03040 Spliceosome	GO:0000375 RNA splicing, via transesterification reactions; GO:0000377 RNA splicing, via transesterification reactions with bulged adenosine as nucleophile; GO:0000398 mRNA splicing, via spliceosome; GO:0006139 nucleobase-containing compound metabolic process; GO:0006396 RNA processing; GO:0006397 mRNA processing; GO:0006725 cellular aromatic compound metabolic process; GO:0006807 nitrogen compou…	GO:0005622 intracellular; GO:0005623 cell; GO:0005634 nucleus; GO:0005654 nucleoplasm; GO:0005681 spliceosomal complex; GO:0005684 U2-type spliceosomal complex; GO:0015030 Cajal body; GO:0016604 nuclear body; GO:0016607 nuclear speck; GO:0030532 small nuclear ribonucleoprotein complex; GO:0031974 membrane-enclosed lumen; GO:0031981 nuclear lumen; GO:0032991 protein-containing complex; GO:0043226 …	GO:0003676 nucleic acid binding; GO:0003723 RNA binding; GO:0005488 binding; GO:0017069 snRNA binding; GO:0017070 U6 snRNA binding; GO:0030621 U4 snRNA binding; GO:0097159 organic cyclic compound binding; GO:1901363 heterocyclic compound binding;	PF08799	pre-mRNA processing factor 4 (PRP4) like	A	KOG0272	U4/U6 small nuclear ribonucleoprotein Prp4 (contains WD40 repeats)
Q14C51	Pentatricopeptide repeat domain-containing protein 3, mitochondrial OS=Mus musculus OX=10090 GN=Ptcd3 PE=1 SV=2	Ptcd3	77.795	1.048	1.02	0.897	0.967	1.066	1.054	0.947	0.919	1.103	1.064	0.931	0.944	0.975	0.277495	1.131	0.00387959	0.863	0.00254083	0.88	0.00366822	0.902	0.00607733	1.02	0.41688	mitochondria	K17659			GO:0006412 translation; GO:0006414 translational elongation; GO:0006415 translational termination; GO:0006518 peptide metabolic process; GO:0006807 nitrogen compound metabolic process; GO:0008152 metabolic process; GO:0009058 biosynthetic process; GO:0009059 macromolecule biosynthetic process; GO:0009987 cellular process; GO:0010467 gene expression; GO:0016043 cellular component organization; GO:…	GO:0005622 intracellular; GO:0005623 cell; GO:0005634 nucleus; GO:0005654 nucleoplasm; GO:0005737 cytoplasm; GO:0005739 mitochondrion; GO:0005740 mitochondrial envelope; GO:0005743 mitochondrial inner membrane; GO:0005829 cytosol; GO:0005886 plasma membrane; GO:0016020 membrane; GO:0019866 organelle inner membrane; GO:0031090 organelle membrane; GO:0031966 mitochondrial membrane; GO:0031967 organ…	GO:0003676 nucleic acid binding; GO:0003723 RNA binding; GO:0005488 binding; GO:0019843 rRNA binding; GO:0043021 ribonucleoprotein complex binding; GO:0043024 ribosomal small subunit binding; GO:0044877 protein-containing complex binding; GO:0097159 organic cyclic compound binding; GO:1901363 heterocyclic compound binding;			S	KOG4422	Uncharacterized conserved protein
Q8C2Q3	RNA-binding protein 14 OS=Mus musculus OX=10090 GN=Rbm14 PE=1 SV=1	Rbm14	69.448	0.954	1.016	1.042	0.99	0.958	1.006	1.026	1.007	0.972	1.026	1.044	1	1.057	0.0023217	0.979	0.0583982	1.079	0.000649365	1.039	0.0069134	0.983	0.0886627	0.963	0.00703672	nucleus	K13189			GO:0000226 microtubule cytoskeleton organization; GO:0002218 activation of innate immune response; GO:0002253 activation of immune response; GO:0002376 immune system process; GO:0002682 regulation of immune system process; GO:0002684 positive regulation of immune system process; GO:0006139 nucleobase-containing compound metabolic process; GO:0006259 DNA metabolic process; GO:0006260 DNA replicati…	GO:0005622 intracellular; GO:0005623 cell; GO:0005634 nucleus; GO:0005654 nucleoplasm; GO:0005667 transcription regulator complex; GO:0005737 cytoplasm; GO:0016592 mediator complex; GO:0016604 nuclear body; GO:0016607 nuclear speck; GO:0031974 membrane-enclosed lumen; GO:0031981 nuclear lumen; GO:0032991 protein-containing complex; GO:0043226 organelle; GO:0043227 membrane-bounded organelle; GO:0…	GO:0003712 transcription coregulator activity; GO:0003713 transcription coactivator activity; GO:0005488 binding; GO:0005515 protein binding; GO:0030374 nuclear receptor transcription coactivator activity; GO:0030674 protein-macromolecule adaptor activity; GO:0060090 molecular adaptor activity; GO:0140110 transcription regulator activity;	PF00076	RNA recognition motif. (a.k.a. RRM, RBD, or RNP domain)	A	KOG0109	RNA-binding protein LARK, contains RRM and retroviral-type Zn-finger domains
A2AWA9	Rab GTPase-activating protein 1 OS=Mus musculus OX=10090 GN=Rabgap1 PE=1 SV=1	Rabgap1	120.8	0.89	0.983	1.066	1.082	0.892	0.995	1.044	1.06	0.825	1.011	1.092	1.077	1.147	0.00697615	0.933	0.0109439	1.228	0.00200909	1.235	0.00131806	1.077	0.00192871	1.005	0.725501	cytoplasm	K20284			GO:0006810 transport; GO:0006886 intracellular protein transport; GO:0008104 protein localization; GO:0015031 protein transport; GO:0015833 peptide transport; GO:0031338 regulation of vesicle fusion; GO:0032879 regulation of localization; GO:0033036 macromolecule localization; GO:0033043 regulation of organelle organization; GO:0034613 cellular protein localization; GO:0042886 amide transport; GO…	GO:0005622 intracellular; GO:0005623 cell; GO:0005737 cytoplasm; GO:0005829 cytosol; GO:0012505 endomembrane system;	GO:0005096 GTPase activator activity; GO:0005488 binding; GO:0005515 protein binding; GO:0008047 enzyme activator activity; GO:0017016 Ras GTPase binding; GO:0017137 Rab GTPase binding; GO:0019899 enzyme binding; GO:0030234 enzyme regulator activity; GO:0030695 GTPase regulator activity; GO:0031267 small GTPase binding; GO:0051020 GTPase binding; GO:0060589 nucleoside-triphosphatase regulator act…	PF00640	Phosphotyrosine interaction domain (PTB/PID)	S	KOG1102	Rab6 GTPase activator GAPCenA and related TBC domain proteins
Q8VE37	Regulator of chromosome condensation OS=Mus musculus OX=10090 GN=Rcc1 PE=1 SV=1	Rcc1	44.93	1.056	1.117	0.887	0.928	0.987	1.096	1	0.936	1.074	1.152	0.945	0.922	1.08	0.060013	1.188	0.00989497	0.909	0.0893618	0.894	0.0130046	0.828	0.000240065	0.984	0.685757	nucleus	K11493			GO:0000082 G1/S transition of mitotic cell cycle; GO:0000226 microtubule cytoskeleton organization; GO:0000278 mitotic cell cycle; GO:0006996 organelle organization; GO:0007010 cytoskeleton organization; GO:0007017 microtubule-based process; GO:0007049 cell cycle; GO:0007051 spindle organization; GO:0007052 mitotic spindle organization; GO:0007059 chromosome segregation; GO:0007088 regulation of …	GO:0000228 nuclear chromosome; GO:0000785 chromatin; GO:0000790 nuclear chromatin; GO:0000793 condensed chromosome; GO:0000794 condensed nuclear chromosome; GO:0005622 intracellular; GO:0005623 cell; GO:0005634 nucleus; GO:0005635 nuclear envelope; GO:0005654 nucleoplasm; GO:0005694 chromosome; GO:0005737 cytoplasm; GO:0012505 endomembrane system; GO:0016020 membrane; GO:0031090 organelle membran…	GO:0003676 nucleic acid binding; GO:0003677 DNA binding; GO:0003682 chromatin binding; GO:0005085 guanyl-nucleotide exchange factor activity; GO:0005087 Ran guanyl-nucleotide exchange factor activity; GO:0005088 Ras guanyl-nucleotide exchange factor activity; GO:0005488 binding; GO:0005515 protein binding; GO:0008536 Ran GTPase binding; GO:0017016 Ras GTPase binding; GO:0019899 enzyme binding; GO…			DZ	KOG1426	FOG: RCC1 domain
G3XA57	Rab11 family-interacting protein 2 OS=Mus musculus OX=10090 GN=Rab11fip2 PE=1 SV=1	Rab11fip2	58.206	1.014	1.044	0.977	0.985					1.055	1.022	0.963	0.983	0.999	0.958821	1.065	0.0393774	0.938	0.0930885	0.951	0.128599	0.953	0.0452936	1.014	0.18768	nucleus	K12484	RAB11FIP1_2_5; Rab11 family-interacting protein 1/2/5	mmu04144 Endocytosis	GO:0001678 cellular glucose homeostasis; GO:0002790 peptide secretion; GO:0003008 system process; GO:0003014 renal system process; GO:0003091 renal water homeostasis; GO:0006810 transport; GO:0006887 exocytosis; GO:0007154 cell communication; GO:0007163 establishment or maintenance of cell polarity; GO:0007267 cell-cell signaling; GO:0008104 protein localization; GO:0009306 protein secretion; GO:…	GO:0005622 intracellular; GO:0005623 cell; GO:0005634 nucleus; GO:0005654 nucleoplasm; GO:0005737 cytoplasm; GO:0005768 endosome; GO:0005886 plasma membrane; GO:0010008 endosome membrane; GO:0012505 endomembrane system; GO:0012506 vesicle membrane; GO:0016020 membrane; GO:0030659 cytoplasmic vesicle membrane; GO:0031090 organelle membrane; GO:0031410 cytoplasmic vesicle; GO:0031974 membrane-enclo…	GO:0005488 binding; GO:0005515 protein binding; GO:0017016 Ras GTPase binding; GO:0017137 Rab GTPase binding; GO:0019899 enzyme binding; GO:0019900 kinase binding; GO:0019901 protein kinase binding; GO:0031267 small GTPase binding; GO:0042802 identical protein binding; GO:0042803 protein homodimerization activity; GO:0046983 protein dimerization activity; GO:0051020 GTPase binding;	PF00168	C2 domain
Q6PR54	Telomere-associated protein RIF1 OS=Mus musculus OX=10090 GN=Rif1 PE=1 SV=2	Rif1	266.23	1.053	1.052	0.968	0.951	1.078	0.991	0.997	0.957					0.959	0.316013	1.04	0.366348	0.922	0.0499816	0.895	0.0118739	0.934	0.152114	0.971	0.191375	nucleus	K11138	RIF1; telomere-associated protein RIF1	mmu04550 Signaling pathways regulating pluripotency of stem cells	GO:0000018 regulation of DNA recombination; GO:0000122 negative regulation of transcription by RNA polymerase II; GO:0000723 telomere maintenance; GO:0000726 non-recombinational repair; GO:0002637 regulation of immunoglobulin production; GO:0002639 positive regulation of immunoglobulin production; GO:0002682 regulation of immune system process; GO:0002684 positive regulation of immune system proc…	GO:0000228 nuclear chromosome; GO:0000781 chromosome, telomeric region; GO:0000785 chromatin; GO:0000790 nuclear chromatin; GO:0000793 condensed chromosome; GO:0001939 female pronucleus; GO:0001940 male pronucleus; GO:0005622 intracellular; GO:0005623 cell; GO:0005634 nucleus; GO:0005635 nuclear envelope; GO:0005654 nucleoplasm; GO:0005694 chromosome; GO:0005819 spindle; GO:0005856 cytoskeleton; …
Q61420	CMP-sialic acid transporter OS=Mus musculus OX=10090 GN=Slc35a1 PE=1 SV=2	Slc35a1	36.453	0.987	0.9	1.037	1.089	0.948	0.989	1.009	1.067	0.743	1.013	1.099	1.145	1.084	0.416604	0.923	0.139338	1.174	0.143024	1.233	0.0765171	1.137	0.0359962	1.05	0.212151	plasma membrane	K15272			GO:0005975 carbohydrate metabolic process; GO:0006464 cellular protein modification process; GO:0006807 nitrogen compound metabolic process; GO:0006810 transport; GO:0006811 ion transport; GO:0006820 anion transport; GO:0008152 metabolic process; GO:0009987 cellular process; GO:0015711 organic anion transport; GO:0015780 nucleotide-sugar transmembrane transport; GO:0015782 CMP-N-acetylneuraminate…	GO:0000139 Golgi membrane; GO:0005622 intracellular; GO:0005623 cell; GO:0005737 cytoplasm; GO:0005794 Golgi apparatus; GO:0005886 plasma membrane; GO:0005887 integral component of plasma membrane; GO:0012505 endomembrane system; GO:0016020 membrane; GO:0016021 integral component of membrane; GO:0031090 organelle membrane; GO:0031224 intrinsic component of membrane; GO:0031226 intrinsic component…	GO:0005215 transporter activity; GO:0005338 nucleotide-sugar transmembrane transporter activity; GO:0005456 CMP-N-acetylneuraminate transmembrane transporter activity; GO:0008509 anion transmembrane transporter activity; GO:0008514 organic anion transmembrane transporter activity; GO:0015075 ion transmembrane transporter activity; GO:0015165 pyrimidine nucleotide-sugar transmembrane transporter a…			G	KOG2234	Predicted UDP-galactose transporter
Q9Z0E8	Solute carrier family 22 member 5 OS=Mus musculus OX=10090 GN=Slc22a5 PE=1 SV=1	Slc22a5	62.779	1.124	0.9	1	1									0.801		0.9		0.89		0.89		1.111		1		plasma membrane	K08202	SLC22A4_5; MFS transporter, OCT family, solute carrier family 22 (organic cation transporter), member 4/5	mmu05231 Choline metabolism in cancer	GO:0000003 reproduction; GO:0003006 developmental process involved in reproduction; GO:0006575 cellular modified amino acid metabolic process; GO:0006577 amino-acid betaine metabolic process; GO:0006807 nitrogen compound metabolic process; GO:0006810 transport; GO:0006811 ion transport; GO:0006812 cation transport; GO:0006820 anion transport; GO:0006855 drug transmembrane transport; GO:0006996 or…	GO:0005622 intracellular; GO:0005623 cell; GO:0005737 cytoplasm; GO:0005777 peroxisome; GO:0005778 peroxisomal membrane; GO:0005886 plasma membrane; GO:0005887 integral component of plasma membrane; GO:0005903 brush border; GO:0016020 membrane; GO:0016021 integral component of membrane; GO:0016323 basolateral plasma membrane; GO:0016324 apical plasma membrane; GO:0031090 organelle membrane; GO:00…	GO:0005215 transporter activity; GO:0005488 binding; GO:0005515 protein binding; GO:0008324 cation transmembrane transporter activity; GO:0008509 anion transmembrane transporter activity; GO:0008514 organic anion transmembrane transporter activity; GO:0008519 ammonium transmembrane transporter activity; GO:0015075 ion transmembrane transporter activity; GO:0015101 organic cation transmembrane tra…			S	KOG0255	Synaptic vesicle transporter SVOP and related transporters (major facilitator superfamily)
P60122	RuvB-like 1 OS=Mus musculus OX=10090 GN=Ruvbl1 PE=1 SV=1	Ruvbl1	50.213	1.023	1.112	0.954	0.948	0.997	1.098	0.955	0.97	0.978	1.111	0.964	0.956	1.108	0.00168728	1.156	1.03134e-05	0.958	0.0343324	0.959	0.0452792	0.865	5.10256e-05	1	0.968506	cytoplasm	K04499	RUVBL1; RuvB-like protein 1 (pontin 52)	mmu04310 Wnt signaling pathway	GO:0000003 reproduction; GO:0000491 small nucleolar ribonucleoprotein complex assembly; GO:0000492 box C/D snoRNP assembly; GO:0006323 DNA packaging; GO:0006325 chromatin organization; GO:0006333 chromatin assembly or disassembly; GO:0006334 nucleosome assembly; GO:0006336 DNA replication-independent nucleosome assembly; GO:0006338 chromatin remodeling; GO:0006355 regulation of transcription, DNA…	GO:0000123 histone acetyltransferase complex; GO:0000228 nuclear chromosome; GO:0000785 chromatin; GO:0000790 nuclear chromatin; GO:0000812 Swr1 complex; GO:0005622 intracellular; GO:0005623 cell; GO:0005634 nucleus; GO:0005654 nucleoplasm; GO:0005694 chromosome; GO:0005737 cytoplasm; GO:0005815 microtubule organizing center; GO:0005829 cytosol; GO:0005856 cytoskeleton; GO:0015630 microtubule cyt…	GO:0000166 nucleotide binding; GO:0001085 RNA polymerase II transcription factor binding; GO:0001091 RNA polymerase II general transcription initiation factor binding; GO:0001094 TFIID-class transcription factor complex binding; GO:0001098 basal transcription machinery binding; GO:0001099 basal RNA polymerase II transcription machinery binding; GO:0003678 DNA helicase activity; GO:0003712 transcr…	PF06068	TIP49 C-terminus	L	KOG1942	DNA helicase, TBP-interacting protein
Q6NZC7	SEC23-interacting protein OS=Mus musculus OX=10090 GN=Sec23ip PE=1 SV=2	Sec23ip	110.78	0.913	0.995	1.036	1.063	0.906	1.02	1.018	1.068	0.875	1.042	1.03	1.057	1.135	0.00248785	0.991	0.565502	1.145	0.000650705	1.183	0.000231122	1.043	0.0368498	1.034	0.00509941	nucleus				GO:0000003 reproduction; GO:0001675 acrosome assembly; GO:0003006 developmental process involved in reproduction; GO:0006810 transport; GO:0006886 intracellular protein transport; GO:0006888 endoplasmic reticulum to Golgi vesicle-mediated transport; GO:0006900 vesicle budding from membrane; GO:0006901 vesicle coating; GO:0006903 vesicle targeting; GO:0006996 organelle organization; GO:0007030 Gol…	GO:0005622 intracellular; GO:0005623 cell; GO:0005737 cytoplasm; GO:0005783 endoplasmic reticulum; GO:0005793 endoplasmic reticulum-Golgi intermediate compartment; GO:0005794 Golgi apparatus; GO:0005798 Golgi-associated vesicle; GO:0005801 cis-Golgi network; GO:0005829 cytosol; GO:0012505 endomembrane system; GO:0030134 COPII-coated ER to Golgi transport vesicle; GO:0030135 coated vesicle; GO:003…	GO:0003824 catalytic activity; GO:0004620 phospholipase activity; GO:0016298 lipase activity; GO:0016787 hydrolase activity; GO:0016788 hydrolase activity, acting on ester bonds;	PF00536	SAM domain (Sterile alpha motif)	IU	KOG2308	Phosphatidic acid-preferring phospholipase A1, contains DDHD domain
Q61753	D-3-phosphoglycerate dehydrogenase OS=Mus musculus OX=10090 GN=Phgdh PE=1 SV=3	Phgdh	56.585	0.814	1.606	0.786	0.818	0.788	1.65	0.788	0.792	0.844	1.607	0.782	0.796	1.988	5.9562e-06	2.064	1.54847e-07	0.963	0.136534	0.984	0.506496	0.495	7.90914e-07	1.021	0.111814	cytoplasm	K00058	serA; D-3-phosphoglycerate dehydrogenase / 2-oxoglutarate reductase [EC:1.1.1.95 1.1.1.399]	mmu01230 Biosynthesis of amino acids; mmu01200 Carbon metabolism; mmu00260 Glycine, serine and threonine metabolism; mmu00270 Cysteine and methionine metabolism; mmu01100 Metabolic pathways	GO:0001505 regulation of neurotransmitter levels; GO:0006082 organic acid metabolic process; GO:0006091 generation of precursor metabolites and energy; GO:0006520 cellular amino acid metabolic process; GO:0006541 glutamine metabolic process; GO:0006544 glycine metabolic process; GO:0006563 L-serine metabolic process; GO:0006564 L-serine biosynthetic process; GO:0006566 threonine metabolic process…	GO:0005622 intracellular; GO:0005623 cell; GO:0005737 cytoplasm; GO:0005829 cytosol; GO:0043209 myelin sheath;	GO:0003824 catalytic activity; GO:0004617 phosphoglycerate dehydrogenase activity; GO:0009055 electron transfer activity; GO:0016491 oxidoreductase activity; GO:0016614 oxidoreductase activity, acting on CH-OH group of donors; GO:0016616 oxidoreductase activity, acting on the CH-OH group of donors, NAD or NADP as acceptor;	PF00389; PF02826	D-isomer specific 2-hydroxyacid dehydrogenase, catalytic domain; D-isomer specific 2-hydroxyacid dehydrogenase, NAD binding domain	E	KOG0068	D-3-phosphoglycerate dehydrogenase, D-isomer-specific 2-hydroxy acid dehydrogenase superfamily
Q8CGF7	Transcription elongation regulator 1 OS=Mus musculus OX=10090 GN=Tcerg1 PE=1 SV=2	Tcerg1	123.79	0.97	1.082	1.015	0.963	0.953	1.107	1.012	0.966	0.969	1.086	0.995	0.957	1.132	0.00016665	1.084	0.00103082	1.045	0.00648017	0.998	0.763035	0.881	7.63926e-05	0.955	0.00246469	nucleus	K12824	TCERG1; transcription elongation regulator 1	mmu03040 Spliceosome	GO:0000122 negative regulation of transcription by RNA polymerase II; GO:0006139 nucleobase-containing compound metabolic process; GO:0006351 transcription, DNA-templated; GO:0006355 regulation of transcription, DNA-templated; GO:0006357 regulation of transcription by RNA polymerase II; GO:0006366 transcription by RNA polymerase II; GO:0006725 cellular aromatic compound metabolic process; GO:0006…	GO:0005622 intracellular; GO:0005623 cell; GO:0005634 nucleus; GO:0005654 nucleoplasm; GO:0031974 membrane-enclosed lumen; GO:0031981 nuclear lumen; GO:0043226 organelle; GO:0043227 membrane-bounded organelle; GO:0043229 intracellular organelle; GO:0043231 intracellular membrane-bounded organelle; GO:0043233 organelle lumen; GO:0070013 intracellular organelle lumen;	GO:0001085 RNA polymerase II transcription factor binding; GO:0001103 RNA polymerase II repressing transcription factor binding; GO:0003700 DNA-binding transcription factor activity; GO:0003712 transcription coregulator activity; GO:0003713 transcription coactivator activity; GO:0003714 transcription corepressor activity; GO:0005488 binding; GO:0005515 protein binding; GO:0008134 transcription fa…	PF00397	WW domain	K	KOG0155	Transcription factor CA150
Q60949	TBC1 domain family member 1 OS=Mus musculus OX=10090 GN=Tbc1d1 PE=1 SV=3	Tbc1d1	142.02	0.948	0.997	1.005	1.064	0.957	0.956	1.048	0.965	0.894	1.006	1.039	1.112	1.057	0.102717	0.957	0.095221	1.105	0.0158627	1.122	0.0723285	1.062	0.263224	1.016	0.762873	cytoplasm,nucleus	K18341	TBC1D1; TBC1 domain family member 1	mmu04152 AMPK signaling pathway	GO:0006810 transport; GO:0006886 intracellular protein transport; GO:0008104 protein localization; GO:0009987 cellular process; GO:0015031 protein transport; GO:0015833 peptide transport; GO:0016043 cellular component organization; GO:0031338 regulation of vesicle fusion; GO:0032879 regulation of localization; GO:0032880 regulation of protein localization; GO:0033036 macromolecule localization; G…	GO:0005622 intracellular; GO:0005623 cell; GO:0005737 cytoplasm; GO:0005829 cytosol; GO:0012505 endomembrane system;	GO:0005096 GTPase activator activity; GO:0005488 binding; GO:0005515 protein binding; GO:0008047 enzyme activator activity; GO:0017016 Ras GTPase binding; GO:0017137 Rab GTPase binding; GO:0019899 enzyme binding; GO:0030234 enzyme regulator activity; GO:0030695 GTPase regulator activity; GO:0031267 small GTPase binding; GO:0051020 GTPase binding; GO:0060589 nucleoside-triphosphatase regulator act…	PF00640	Phosphotyrosine interaction domain (PTB/PID)	S	KOG4436	Predicted GTPase activator NB4S/EVI5 (contains TBC domain)/Calmodulin-binding protein Pollux (contains PTB and TBC domains)
P47226	Testin OS=Mus musculus OX=10090 GN=Tes PE=1 SV=1	Tes	47.983	0.948	1.101	0.961	0.96	0.966	1.086	0.958	0.968	0.975	1.119	0.951	0.977	1.144	0.000353089	1.152	0.000104216	0.993	0.499741	1.006	0.596589	0.879	0.000208859	1.012	0.11131	nucleus	K24270			GO:0008285 negative regulation of cell population proliferation; GO:0042127 regulation of cell population proliferation; GO:0048519 negative regulation of biological process; GO:0048523 negative regulation of cellular process; GO:0050789 regulation of biological process; GO:0050794 regulation of cellular process; GO:0065007 biological regulation;	GO:0005622 intracellular; GO:0005623 cell; GO:0005737 cytoplasm; GO:0005829 cytosol; GO:0005886 plasma membrane; GO:0005912 adherens junction; GO:0005925 focal adhesion; GO:0016020 membrane; GO:0030054 cell junction; GO:0030055 cell-substrate junction; GO:0032991 protein-containing complex; GO:0070161 anchoring junction; GO:0071944 cell periphery;	GO:0005488 binding; GO:0008270 zinc ion binding; GO:0043167 ion binding; GO:0043169 cation binding; GO:0046872 metal ion binding; GO:0046914 transition metal ion binding;	PF06297; PF00412	PET Domain; LIM domain	TZ	KOG1704	FOG: LIM domain
P68373	Tubulin alpha-1C chain OS=Mus musculus OX=10090 GN=Tuba1c PE=1 SV=1	Tuba1c	49.909	0.942	1.15	0.942	0.956	0.92	1.158	0.884	0.964	0.924	1.182	0.935	0.989	1.253	3.33768e-05	1.264	0.00041365	0.991	0.683434	1.044	0.0262043	0.834	0.000156169	1.054	0.0799615	cytoskeleton	K07374	TUBA; tubulin alpha	mmu05020 Prion disease; mmu05016 Huntington disease; mmu05132 Salmonella infection; mmu05014 Amyotrophic lateral sclerosis; mmu05010 Alzheimer disease; mmu04540 Gap junction; mmu04210 Apoptosis; mmu05022 Pathways of neurodegeneration - multiple diseases; mmu04145 Phagosome; mmu04530 Tight junction; mmu05012 Parkinson disease	GO:0006810 transport; GO:0007017 microtubule-based process; GO:0009987 cellular process; GO:0030705 cytoskeleton-dependent intracellular transport; GO:0046907 intracellular transport; GO:0051179 localization; GO:0051234 establishment of localization; GO:0051301 cell division; GO:0051641 cellular localization; GO:0051649 establishment of localization in cell;	GO:0005622 intracellular; GO:0005623 cell; GO:0005634 nucleus; GO:0005737 cytoplasm; GO:0005856 cytoskeleton; GO:0005874 microtubule; GO:0005881 cytoplasmic microtubule; GO:0015630 microtubule cytoskeleton; GO:0016020 membrane; GO:0043226 organelle; GO:0043227 membrane-bounded organelle; GO:0043228 non-membrane-bounded organelle; GO:0043229 intracellular organelle; GO:0043231 intracellular membra…	GO:0005198 structural molecule activity;	PF00091; PF03953	Tubulin/FtsZ family, GTPase domain; Tubulin C-terminal domain	Z	KOG1376	Alpha tubulin
P21981	Protein-glutamine gamma-glutamyltransferase 2 OS=Mus musculus OX=10090 GN=Tgm2 PE=1 SV=4	Tgm2	77.06	0.934	0.989	0.952	1.133	0.93	0.995	0.956	1.136	0.941	0.994	0.948	1.129	1.062	0.000106416	1.043	0.000166613	1.018	0.0127881	1.211	9.96058e-07	1.141	8.88552e-07	1.19	5.42745e-07	cytoplasm	K05625	TGM2; transglutaminase 2 [EC:2.3.2.13]	mmu05016 Huntington disease	GO:0001763 morphogenesis of a branching structure; GO:0001974 blood vessel remodeling; GO:0002009 morphogenesis of an epithelium; GO:0006464 cellular protein modification process; GO:0006807 nitrogen compound metabolic process; GO:0006810 transport; GO:0006873 cellular ion homeostasis; GO:0006874 cellular calcium ion homeostasis; GO:0006875 cellular metal ion homeostasis; GO:0006897 endocytosis; …	GO:0005576 extracellular region; GO:0005622 intracellular; GO:0005623 cell; GO:0005737 cytoplasm; GO:0005739 mitochondrion; GO:0005829 cytosol; GO:0005886 plasma membrane; GO:0016020 membrane; GO:0031012 extracellular matrix; GO:0031224 intrinsic component of membrane; GO:0031226 intrinsic component of plasma membrane; GO:0043226 organelle; GO:0043227 membrane-bounded organelle; GO:0043229 intrac…	GO:0000166 nucleotide binding; GO:0001882 nucleoside binding; GO:0001883 purine nucleoside binding; GO:0003810 protein-glutamine gamma-glutamyltransferase activity; GO:0003824 catalytic activity; GO:0005488 binding; GO:0005509 calcium ion binding; GO:0005515 protein binding; GO:0005525 GTP binding; GO:0008483 transaminase activity; GO:0016740 transferase activity; GO:0016746 transferase activity,…	PF00868; PF00927	Transglutaminase family; Transglutaminase family, C-terminal ig like domain
Q3URQ0	Testis-expressed protein 10 OS=Mus musculus OX=10090 GN=Tex10 PE=1 SV=1	Tex10	105.21	1.049	1.018	0.972	0.982	1.014	1.042	0.953	1.011	1.011	1.096	0.98	0.934	1.027	0.353745	1.086	0.0240758	0.945	0.0174249	0.952	0.130129	0.927	0.0766543	1.008	0.787594	plasma membrane	K14827			GO:0006139 nucleobase-containing compound metabolic process; GO:0006364 rRNA processing; GO:0006396 RNA processing; GO:0006725 cellular aromatic compound metabolic process; GO:0006807 nitrogen compound metabolic process; GO:0008152 metabolic process; GO:0009987 cellular process; GO:0010467 gene expression; GO:0016070 RNA metabolic process; GO:0016072 rRNA metabolic process; GO:0022613 ribonucleop…	GO:0005622 intracellular; GO:0005623 cell; GO:0005634 nucleus; GO:0005654 nucleoplasm; GO:0031974 membrane-enclosed lumen; GO:0031981 nuclear lumen; GO:0032991 protein-containing complex; GO:0034708 methyltransferase complex; GO:0035097 histone methyltransferase complex; GO:0043226 organelle; GO:0043227 membrane-bounded organelle; GO:0043229 intracellular organelle; GO:0043231 intracellular membr…				S	KOG2149	Uncharacterized conserved protein
Q62313	Trans-Golgi network integral membrane protein 1 OS=Mus musculus OX=10090 GN=Tgoln1 PE=1 SV=1	Tgoln1	37.848	1.035	0.981	1.019	0.996	1.116	0.997	0.988	0.974	1.046	0.952	1.022	1.004	0.916	0.033001	0.967	0.12701	0.947	0.107776	0.93	0.0466014	1.015	0.409177	0.982	0.265032	extracellular				GO:0006464 cellular protein modification process; GO:0006807 nitrogen compound metabolic process; GO:0006810 transport; GO:0006892 post-Golgi vesicle-mediated transport; GO:0006895 Golgi to endosome transport; GO:0008152 metabolic process; GO:0009987 cellular process; GO:0016043 cellular component organization; GO:0016192 vesicle-mediated transport; GO:0016482 cytosolic transport; GO:0019538 prot…	GO:0000139 Golgi membrane; GO:0005622 intracellular; GO:0005623 cell; GO:0005634 nucleus; GO:0005654 nucleoplasm; GO:0005737 cytoplasm; GO:0005768 endosome; GO:0005783 endoplasmic reticulum; GO:0005788 endoplasmic reticulum lumen; GO:0005794 Golgi apparatus; GO:0005798 Golgi-associated vesicle; GO:0005802 trans-Golgi network; GO:0005886 plasma membrane; GO:0012505 endomembrane system; GO:0012506 …
Q9D8U2	Transmembrane protein 41A OS=Mus musculus OX=10090 GN=Tmem41a PE=2 SV=1	Tmem41a	29.37									1.07	1.008	0.972	0.974	0.942		1.037		0.908		0.91		0.966		1.002		plasma membrane									S	KOG3140	Predicted membrane protein
Q5SSK3	Transcription elongation factor, mitochondrial OS=Mus musculus OX=10090 GN=Tefm PE=1 SV=1	Tefm	41.873	1.135	1.002	1.016	0.873									0.883		0.986		0.895		0.769		0.871		0.859		mitochondria	K17658			GO:0000959 mitochondrial RNA metabolic process; GO:0006091 generation of precursor metabolites and energy; GO:0006119 oxidative phosphorylation; GO:0006139 nucleobase-containing compound metabolic process; GO:0006163 purine nucleotide metabolic process; GO:0006259 DNA metabolic process; GO:0006351 transcription, DNA-templated; GO:0006390 mitochondrial transcription; GO:0006725 cellular aromatic c…	GO:0005622 intracellular; GO:0005623 cell; GO:0005737 cytoplasm; GO:0005739 mitochondrion; GO:0005759 mitochondrial matrix; GO:0009295 nucleoid; GO:0031974 membrane-enclosed lumen; GO:0032991 protein-containing complex; GO:0042645 mitochondrial nucleoid; GO:0043226 organelle; GO:0043227 membrane-bounded organelle; GO:0043228 non-membrane-bounded organelle; GO:0043229 intracellular organelle; GO:0…	GO:0030234 enzyme regulator activity; GO:0030337 DNA polymerase processivity factor activity; GO:0098772 molecular function regulator;	PF12836	Helix-hairpin-helix motif
Q8BFY9	Transportin-1 OS=Mus musculus OX=10090 GN=Tnpo1 PE=1 SV=2	Tnpo1	102.36	0.918	1.075	1.019	1.01	0.905	1.062	1.035	1.026	0.89	1.066	1.005	1.043	1.181	6.67593e-05	1.047	0.00753124	1.128	0.000625581	1.135	0.000604485	0.961	0.016487	1.007	0.632563	cytoplasm	K18752			GO:0006606 protein import into nucleus; GO:0006607 NLS-bearing protein import into nucleus; GO:0006610 ribosomal protein import into nucleus; GO:0006810 transport; GO:0006886 intracellular protein transport; GO:0006913 nucleocytoplasmic transport; GO:0006928 movement of cell or subcellular component; GO:0006996 organelle organization; GO:0007017 microtubule-based process; GO:0007018 microtubule-b…	GO:0005622 intracellular; GO:0005623 cell; GO:0005634 nucleus; GO:0005635 nuclear envelope; GO:0005737 cytoplasm; GO:0005829 cytosol; GO:0005929 cilium; GO:0012505 endomembrane system; GO:0016020 membrane; GO:0031090 organelle membrane; GO:0031965 nuclear membrane; GO:0031967 organelle envelope; GO:0031974 membrane-enclosed lumen; GO:0031975 envelope; GO:0031981 nuclear lumen; GO:0034399 nuclear …	GO:0005048 signal sequence binding; GO:0005215 transporter activity; GO:0005488 binding; GO:0008139 nuclear localization sequence binding; GO:0033218 amide binding; GO:0042277 peptide binding;			UY	KOG2023	Nuclear transport receptor Karyopherin-beta2/Transportin (importin beta superfamily)
Q922B6	E3 ubiquitin-protein ligase TRAF7 OS=Mus musculus OX=10090 GN=Traf7 PE=1 SV=1	Traf7	66.487					1.012	1.003	0.991	1.013					0.991		1.012		0.979		1.001		1.01		1.022		nucleus	K10646			GO:0000122 negative regulation of transcription by RNA polymerase II; GO:0000185 activation of MAPKKK activity; GO:0001932 regulation of protein phosphorylation; GO:0001934 positive regulation of protein phosphorylation; GO:0006355 regulation of transcription, DNA-templated; GO:0006357 regulation of transcription by RNA polymerase II; GO:0006464 cellular protein modification process; GO:0006807 n…	GO:0000151 ubiquitin ligase complex; GO:0005622 intracellular; GO:0005623 cell; GO:0005634 nucleus; GO:0005737 cytoplasm; GO:0005829 cytosol; GO:0005886 plasma membrane; GO:0016020 membrane; GO:0032991 protein-containing complex; GO:0043226 organelle; GO:0043227 membrane-bounded organelle; GO:0043229 intracellular organelle; GO:0043231 intracellular membrane-bounded organelle; GO:0048471 perinucl…	GO:0003824 catalytic activity; GO:0004842 ubiquitin-protein transferase activity; GO:0005488 binding; GO:0008270 zinc ion binding; GO:0016740 transferase activity; GO:0019787 ubiquitin-like protein transferase activity; GO:0043167 ion binding; GO:0043169 cation binding; GO:0046872 metal ion binding; GO:0046914 transition metal ion binding; GO:0140096 catalytic activity, acting on a protein;	PF13445	RING-type zinc-finger, LisH dimerisation motif	T	KOG0297	TNF receptor-associated factor
Q8K1B8	Fermitin family homolog 3 OS=Mus musculus OX=10090 GN=Fermt3 PE=1 SV=1	Fermt3	75.634	0.908	1.221	0.905	0.978	0.893	1.258	0.881	0.978	0.938	1.222	0.885	0.967	1.351	6.62941e-05	1.386	1.43616e-05	0.975	0.207755	1.067	0.0119611	0.79	2.33841e-05	1.094	0.000586991	nucleus	K17084	FERMT3; kindlin 3	mmu04611 Platelet activation	GO:0000902 cell morphogenesis; GO:0000904 cell morphogenesis involved in differentiation; GO:0001775 cell activation; GO:0002576 platelet degranulation; GO:0006810 transport; GO:0006887 exocytosis; GO:0006950 response to stress; GO:0007154 cell communication; GO:0007155 cell adhesion; GO:0007159 leukocyte cell-cell adhesion; GO:0007165 signal transduction; GO:0007166 cell surface receptor signali…	GO:0002102 podosome; GO:0005576 extracellular region; GO:0005622 intracellular; GO:0005623 cell; GO:0005737 cytoplasm; GO:0005856 cytoskeleton; GO:0012505 endomembrane system; GO:0015629 actin cytoskeleton; GO:0030141 secretory granule; GO:0031091 platelet alpha granule; GO:0031093 platelet alpha granule lumen; GO:0031410 cytoplasmic vesicle; GO:0031974 membrane-enclosed lumen; GO:0031982 vesicle…	GO:0005102 signaling receptor binding; GO:0005178 integrin binding; GO:0005488 binding; GO:0005515 protein binding; GO:0044877 protein-containing complex binding; GO:0050839 cell adhesion molecule binding;	PF00373; PF00169	FERM central domain; PH domain	T	KOG3727	Mitogen inducible gene product (contains ERM and PH domains)
B2RVL6	Zinc finger CCHC domain-containing protein 24 OS=Mus musculus OX=10090 GN=Zcchc24 PE=1 SV=1	Zcchc24	26.96																									nucleus							PF13696	Zinc knuckle
Q8R5C8	Zinc finger MYND domain-containing protein 11 OS=Mus musculus OX=10090 GN=Zmynd11 PE=1 SV=2	Zmynd11	70.837									1.267	0.933	0.946	0.891	0.736		0.986		0.747		0.703		0.955		0.942		mitochondria	K23218			GO:0000122 negative regulation of transcription by RNA polymerase II; GO:0001932 regulation of protein phosphorylation; GO:0001933 negative regulation of protein phosphorylation; GO:0002252 immune effector process; GO:0002376 immune system process; GO:0006355 regulation of transcription, DNA-templated; GO:0006357 regulation of transcription by RNA polymerase II; GO:0006950 response to stress; GO:…	GO:0005622 intracellular; GO:0005623 cell; GO:0005634 nucleus; GO:0005654 nucleoplasm; GO:0031974 membrane-enclosed lumen; GO:0031981 nuclear lumen; GO:0043226 organelle; GO:0043227 membrane-bounded organelle; GO:0043229 intracellular organelle; GO:0043231 intracellular membrane-bounded organelle; GO:0043233 organelle lumen; GO:0070013 intracellular organelle lumen;	GO:0000976 transcription regulatory region sequence-specific DNA binding; GO:0000977 RNA polymerase II transcription regulatory region sequence-specific DNA binding; GO:0001067 regulatory region nucleic acid binding; GO:0003676 nucleic acid binding; GO:0003677 DNA binding; GO:0003682 chromatin binding; GO:0003690 double-stranded DNA binding; GO:0003712 transcription coregulator activity; GO:00037…	PF00439; PF00855	Bromodomain; PWWP domain	K	KOG3612	PHD Zn-finger protein
Q80TN5	Palmitoyltransferase ZDHHC17 OS=Mus musculus OX=10090 GN=Zdhhc17 PE=1 SV=2	Zdhhc17	72.62	1.037	0.933	1.045	1.005									0.9		0.893		1.008		0.969		1.077		0.962		plasma membrane	K20032			GO:0006464 cellular protein modification process; GO:0006497 protein lipidation; GO:0006807 nitrogen compound metabolic process; GO:0006810 transport; GO:0006811 ion transport; GO:0006812 cation transport; GO:0008104 protein localization; GO:0008152 metabolic process; GO:0009058 biosynthetic process; GO:0009059 macromolecule biosynthetic process; GO:0009987 cellular process; GO:0015031 protein tr…	GO:0000139 Golgi membrane; GO:0005622 intracellular; GO:0005623 cell; GO:0005737 cytoplasm; GO:0005794 Golgi apparatus; GO:0005798 Golgi-associated vesicle; GO:0012505 endomembrane system; GO:0016020 membrane; GO:0016234 inclusion body; GO:0016235 aggresome; GO:0030660 Golgi-associated vesicle membrane; GO:0031090 organelle membrane; GO:0031410 cytoplasmic vesicle; GO:0031982 vesicle; GO:0031984 …	GO:0003824 catalytic activity; GO:0005215 transporter activity; GO:0005488 binding; GO:0005515 protein binding; GO:0008324 cation transmembrane transporter activity; GO:0015075 ion transmembrane transporter activity; GO:0015095 magnesium ion transmembrane transporter activity; GO:0015318 inorganic molecular entity transmembrane transporter activity; GO:0016409 palmitoyltransferase activity; GO:00…			S	KOG0509	Ankyrin repeat and DHHC-type Zn-finger domain containing proteins
Q9D394	Protein RUFY3 OS=Mus musculus OX=10090 GN=Rufy3 PE=1 SV=1	Rufy3	53.006	1.192	0.937	1.014	0.886					1.044	1.11	0.942	0.929	0.915	0.492064	1.047	0.690186	0.875	0.223225	0.812	0.0990603	0.887	0.314948	0.928	0.231345	cytoplasm				GO:0001558 regulation of cell growth; GO:0006996 organelle organization; GO:0007010 cytoskeleton organization; GO:0007015 actin filament organization; GO:0007275 multicellular organism development; GO:0007399 nervous system development; GO:0008361 regulation of cell size; GO:0009987 cellular process; GO:0010720 positive regulation of cell development; GO:0010721 negative regulation of cell develo…	GO:0005622 intracellular; GO:0005623 cell; GO:0005737 cytoplasm; GO:0005829 cytosol; GO:0030027 lamellipodium; GO:0030175 filopodium; GO:0030424 axon; GO:0030425 dendrite; GO:0030426 growth cone; GO:0030427 site of polarized growth; GO:0031252 cell leading edge; GO:0036477 somatodendritic compartment; GO:0042995 cell projection; GO:0043005 neuron projection; GO:0043025 neuronal cell body; GO:0043…				T	KOG4381	RUN domain-containing protein
Q8R4C2	RUN and FYVE domain-containing protein 2 OS=Mus musculus OX=10090 GN=Rufy2 PE=1 SV=2	Rufy2	70.092	0.915	1.029	1.016	1.051	0.927	1.032	1.008	1.046					1.119	0.00351108	1.018	0.0500045	1.099	0.00647493	1.138	0.00284986	1.017	0.0250566	1.036	0.0165481	cytoplasm				GO:0030100 regulation of endocytosis; GO:0032879 regulation of localization; GO:0050789 regulation of biological process; GO:0050794 regulation of cellular process; GO:0051049 regulation of transport; GO:0051128 regulation of cellular component organization; GO:0060627 regulation of vesicle-mediated transport; GO:0065007 biological regulation;	GO:0005622 intracellular; GO:0005623 cell; GO:0005737 cytoplasm; GO:0005768 endosome; GO:0012505 endomembrane system; GO:0031410 cytoplasmic vesicle; GO:0031982 vesicle; GO:0043226 organelle; GO:0043227 membrane-bounded organelle; GO:0043229 intracellular organelle; GO:0097708 intracellular vesicle;	GO:0005488 binding; GO:0005515 protein binding; GO:0017124 SH3 domain binding; GO:0019904 protein domain specific binding;	PF01363	FYVE zinc finger	T	KOG4381	RUN domain-containing protein
P36536	GTP-binding protein SAR1a OS=Mus musculus OX=10090 GN=Sar1a PE=1 SV=1	Sar1a	22.371	1.01	0.994	1.004	1.044	0.934	0.978	1.014	1.058	0.964	0.978	1.023	1.023	1.014	0.560016	0.97	0.0165464	1.046	0.125014	1.075	0.0429658	1.059	0.00674425	1.028	0.0718808	cytoplasm	K07953	SAR1; GTP-binding protein SAR1 [EC:3.6.5.-]	mmu05134 Legionellosis; mmu04141 Protein processing in endoplasmic reticulum	GO:0006810 transport; GO:0006888 endoplasmic reticulum to Golgi vesicle-mediated transport; GO:0006900 vesicle budding from membrane; GO:0006996 organelle organization; GO:0009987 cellular process; GO:0010639 negative regulation of organelle organization; GO:0016043 cellular component organization; GO:0016050 vesicle organization; GO:0016192 vesicle-mediated transport; GO:0022607 cellular compone…	GO:0005622 intracellular; GO:0005623 cell; GO:0005737 cytoplasm; GO:0005783 endoplasmic reticulum; GO:0005794 Golgi apparatus; GO:0005798 Golgi-associated vesicle; GO:0012505 endomembrane system; GO:0012506 vesicle membrane; GO:0012507 ER to Golgi transport vesicle membrane; GO:0016020 membrane; GO:0016528 sarcoplasm; GO:0016529 sarcoplasmic reticulum; GO:0030117 membrane coat; GO:0030120 vesicle…		PF00025	ADP-ribosylation factor family	U	KOG0077	Vesicle coat complex COPII, GTPase subunit SAR1
Q9Z2G6	Protein sel-1 homolog 1 OS=Mus musculus OX=10090 GN=Sel1l PE=1 SV=2	Sel1l	88.339	1.069	1.08	0.943	0.934	1.123	1.04	0.952	0.878	1.066	1.015	0.95	0.913	0.962	0.194464	1.102	0.006125	0.873	0.00139958	0.836	0.00194943	0.869	0.00536772	0.958	0.0764614	extracellular	K14026	SEL1; SEL1 protein	mmu04141 Protein processing in endoplasmic reticulum	GO:0002790 peptide secretion; GO:0006464 cellular protein modification process; GO:0006508 proteolysis; GO:0006511 ubiquitin-dependent protein catabolic process; GO:0006517 protein deglycosylation; GO:0006629 lipid metabolic process; GO:0006638 neutral lipid metabolic process; GO:0006639 acylglycerol metabolic process; GO:0006641 triglyceride metabolic process; GO:0006807 nitrogen compound metabo…	GO:0000151 ubiquitin ligase complex; GO:0000153 cytoplasmic ubiquitin ligase complex; GO:0000835 ER ubiquitin ligase complex; GO:0000836 Hrd1p ubiquitin ligase complex; GO:0000839 Hrd1p ubiquitin ligase ERAD-L complex; GO:0005622 intracellular; GO:0005623 cell; GO:0005737 cytoplasm; GO:0005783 endoplasmic reticulum; GO:0005789 endoplasmic reticulum membrane; GO:0012505 endomembrane system; GO:001…		PF00040	Fibronectin type II domain	MOT	KOG1550	Extracellular protein SEL-1 and related proteins
Q8R0F3	Formylglycine-generating enzyme OS=Mus musculus OX=10090 GN=Sumf1 PE=1 SV=2	Sumf1	40.659	1.085	0.932	0.97	1.035	1.034	0.99	0.972	1.024	1.079	0.926	0.978	1.039	0.891	0.0113363	0.975	0.301147	0.913	0.00415995	0.969	0.116782	1.088	0.0176372	1.061	0.000292206	extracellular	K13444	SUMF1; formylglycine-generating enzyme [EC:1.8.3.7]	mmu04142 Lysosome	GO:0006464 cellular protein modification process; GO:0006629 lipid metabolic process; GO:0006643 membrane lipid metabolic process; GO:0006664 glycolipid metabolic process; GO:0006665 sphingolipid metabolic process; GO:0006687 glycosphingolipid metabolic process; GO:0006807 nitrogen compound metabolic process; GO:0008152 metabolic process; GO:0009987 cellular process; GO:0018158 protein oxidation;…	GO:0005622 intracellular; GO:0005623 cell; GO:0005737 cytoplasm; GO:0005783 endoplasmic reticulum; GO:0005788 endoplasmic reticulum lumen; GO:0012505 endomembrane system; GO:0031974 membrane-enclosed lumen; GO:0043226 organelle; GO:0043227 membrane-bounded organelle; GO:0043229 intracellular organelle; GO:0043231 intracellular membrane-bounded organelle; GO:0043233 organelle lumen; GO:0070013 int…	GO:0003824 catalytic activity; GO:0005488 binding; GO:0005507 copper ion binding; GO:0005515 protein binding; GO:0016491 oxidoreductase activity; GO:0016667 oxidoreductase activity, acting on a sulfur group of donors; GO:0016670 oxidoreductase activity, acting on a sulfur group of donors, oxygen as acceptor; GO:0042802 identical protein binding; GO:0042803 protein homodimerization activity; GO:00…	PF03781	Formylglycine-generating sulfatase enzyme
Q9D0I4	Syntaxin-17 OS=Mus musculus OX=10090 GN=Stx17 PE=1 SV=1	Stx17	33.221	1.033	0.983	0.956	1.048	1.073	0.924	1.022	1.002	1.036	0.946	0.988	1.049	0.908	0.0113526	0.962	0.215562	0.944	0.0642217	0.986	0.515242	1.086	0.0244983	1.045	0.146841	cytoplasm	K08491	STX17; syntaxin 17	mmu04140 Autophagy - animal; mmu04130 SNARE interactions in vesicular transport	GO:0000045 autophagosome assembly; GO:0006810 transport; GO:0006886 intracellular protein transport; GO:0006887 exocytosis; GO:0006888 endoplasmic reticulum to Golgi vesicle-mediated transport; GO:0006906 vesicle fusion; GO:0006914 autophagy; GO:0006996 organelle organization; GO:0007030 Golgi organization; GO:0007033 vacuole organization; GO:0008104 protein localization; GO:0008152 metabolic pro…	GO:0000421 autophagosome membrane; GO:0005622 intracellular; GO:0005623 cell; GO:0005737 cytoplasm; GO:0005739 mitochondrion; GO:0005773 vacuole; GO:0005774 vacuolar membrane; GO:0005776 autophagosome; GO:0005783 endoplasmic reticulum; GO:0005789 endoplasmic reticulum membrane; GO:0005790 smooth endoplasmic reticulum; GO:0005793 endoplasmic reticulum-Golgi intermediate compartment; GO:0005798 Gol…	GO:0000149 SNARE binding; GO:0005484 SNAP receptor activity; GO:0005488 binding; GO:0005515 protein binding; GO:0019899 enzyme binding; GO:0019900 kinase binding; GO:0019901 protein kinase binding; GO:0019902 phosphatase binding; GO:0019903 protein phosphatase binding;			HMU	KOG0811	SNARE protein PEP12/VAM3/Syntaxin 7/Syntaxin 17
P63166	Small ubiquitin-related modifier 1 OS=Mus musculus OX=10090 GN=Sumo1 PE=1 SV=1	Sumo1	11.557	0.705	1.345	1.051	0.904	0.724	1.289	1.011	0.982					1.843	0.00167835	1.277	0.0135468	1.443	0.00409098	1.32	0.0237951	0.716	0.0187821	0.915	0.188107	cytoplasm	K12160	SUMO; small ubiquitin-related modifier	mmu05418 Fluid shear stress and atherosclerosis; mmu03013 RNA transport	GO:0000122 negative regulation of transcription by RNA polymerase II; GO:0000726 non-recombinational repair; GO:0001959 regulation of cytokine-mediated signaling pathway; GO:0002682 regulation of immune system process; GO:0006139 nucleobase-containing compound metabolic process; GO:0006259 DNA metabolic process; GO:0006281 DNA repair; GO:0006302 double-strand break repair; GO:0006303 double-stran…	GO:0000803 sex chromosome; GO:0001650 fibrillar center; GO:0001741 XY body; GO:0005622 intracellular; GO:0005623 cell; GO:0005634 nucleus; GO:0005635 nuclear envelope; GO:0005643 nuclear pore; GO:0005654 nucleoplasm; GO:0005694 chromosome; GO:0005730 nucleolus; GO:0005737 cytoplasm; GO:0005829 cytosol; GO:0005886 plasma membrane; GO:0012505 endomembrane system; GO:0016020 membrane; GO:0016604 nuc…	GO:0001221 transcription cofactor binding; GO:0001222 transcription corepressor binding; GO:0003824 catalytic activity; GO:0005102 signaling receptor binding; GO:0005488 binding; GO:0005515 protein binding; GO:0008022 protein C-terminus binding; GO:0008134 transcription factor binding; GO:0015459 potassium channel regulator activity; GO:0016247 channel regulator activity; GO:0016740 transferase a…			O	KOG1769	Ubiquitin-like proteins
Q8BRG8	Transmembrane protein 209 OS=Mus musculus OX=10090 GN=Tmem209 PE=2 SV=1	Tmem209	62.981	1.037	1.05	0.977	0.959	1.069	1	0.968	0.986	1.076	1.062	0.891	0.998	0.978	0.358769	1.097	0.0542449	0.891	0.0210902	0.925	0.00887604	0.946	0.0639623	1.038	0.298022	cytoplasm,nucleus									S	KOG4670	Uncharacterized conserved membrane protein
Q9JKK7	Tropomodulin-2 OS=Mus musculus OX=10090 GN=Tmod2 PE=1 SV=2	Tmod2	39.51	1.13	0.967	0.932	0.986	1.134	0.976	0.957	0.979	1.088	0.948	0.966	0.995	0.862	0.000724792	1.013	0.412024	0.852	0.000711494	0.883	0.000905979	1.024	0.0730729	1.037	0.0364959	cytoplasm	K10370			GO:0003008 system process; GO:0003012 muscle system process; GO:0006936 muscle contraction; GO:0006996 organelle organization; GO:0007010 cytoskeleton organization; GO:0007015 actin filament organization; GO:0007154 cell communication; GO:0007267 cell-cell signaling; GO:0007268 chemical synaptic transmission; GO:0007270 neuron-neuron synaptic transmission; GO:0007275 multicellular organism develo…	GO:0005622 intracellular; GO:0005623 cell; GO:0005737 cytoplasm; GO:0005856 cytoskeleton; GO:0005865 striated muscle thin filament; GO:0015629 actin cytoskeleton; GO:0030016 myofibril; GO:0030017 sarcomere; GO:0030424 axon; GO:0030426 growth cone; GO:0030427 site of polarized growth; GO:0036379 myofilament; GO:0042995 cell projection; GO:0043005 neuron projection; GO:0043226 organelle; GO:0043228…	GO:0003779 actin binding; GO:0005488 binding; GO:0005515 protein binding; GO:0005523 tropomyosin binding; GO:0008092 cytoskeletal protein binding;			Z	KOG3735	Tropomodulin and leiomodulin
Q8BXJ2	Transcriptional-regulating factor 1 OS=Mus musculus OX=10090 GN=Trerf1 PE=1 SV=1	Trerf1	132.4	1.007	0.966	0.998	1.047	1.038	1.164	0.787	1.039					1.042	0.73641	1.193	0.35672	0.873	0.355029	1.02	0.330023	0.979	0.875615	1.169	0.304058	nucleus				GO:0006066 alcohol metabolic process; GO:0006355 regulation of transcription, DNA-templated; GO:0006357 regulation of transcription by RNA polymerase II; GO:0006629 lipid metabolic process; GO:0006694 steroid biosynthetic process; GO:0006706 steroid catabolic process; GO:0006707 cholesterol catabolic process; GO:0007275 multicellular organism development; GO:0008152 metabolic process; GO:0008202 …	GO:0000118 histone deacetylase complex; GO:0005622 intracellular; GO:0005623 cell; GO:0005634 nucleus; GO:0005654 nucleoplasm; GO:0005667 transcription regulator complex; GO:0005730 nucleolus; GO:0005737 cytoplasm; GO:0005829 cytosol; GO:0031974 membrane-enclosed lumen; GO:0031981 nuclear lumen; GO:0032991 protein-containing complex; GO:0043226 organelle; GO:0043227 membrane-bounded organelle; GO…	GO:0000981 DNA-binding transcription factor activity, RNA polymerase II-specific; GO:0001067 regulatory region nucleic acid binding; GO:0003676 nucleic acid binding; GO:0003677 DNA binding; GO:0003700 DNA-binding transcription factor activity; GO:0003712 transcription coregulator activity; GO:0003713 transcription coactivator activity; GO:0005488 binding; GO:0005515 protein binding; GO:0008134 tr…	PF13912	C2H2-type zinc finger	K	KOG4167	Predicted DNA-binding protein, contains SANT and ELM2 domains
Q921I1	Serotransferrin OS=Mus musculus OX=10090 GN=Tf PE=1 SV=1	Tf	76.723	0.78	1.353	0.864	0.999	0.775	1.323	0.876	1.015	0.776	1.349	0.881	1.011	1.727	1.91448e-07	1.536	1.21493e-06	1.124	4.34585e-05	1.298	9.23081e-07	0.752	4.68372e-06	1.154	4.41677e-05	extracellular	K14736	TF; transferrin	mmu04216 Ferroptosis; mmu04066 HIF-1 signaling pathway; mmu04978 Mineral absorption	GO:0000041 transition metal ion transport; GO:0000165 MAPK cascade; GO:0000187 activation of MAPK activity; GO:0001932 regulation of protein phosphorylation; GO:0001934 positive regulation of protein phosphorylation; GO:0002376 immune system process; GO:0002520 immune system development; GO:0002521 leukocyte differentiation; GO:0002573 myeloid leukocyte differentiation; GO:0002576 platelet degran…	GO:0005576 extracellular region; GO:0005604 basement membrane; GO:0005615 extracellular space; GO:0005622 intracellular; GO:0005623 cell; GO:0005737 cytoplasm; GO:0005768 endosome; GO:0005769 early endosome; GO:0005770 late endosome; GO:0005783 endoplasmic reticulum; GO:0005788 endoplasmic reticulum lumen; GO:0005886 plasma membrane; GO:0005905 clathrin-coated pit; GO:0009897 external side of pla…	GO:0005102 signaling receptor binding; GO:0005488 binding; GO:0005506 iron ion binding; GO:0005515 protein binding; GO:0008198 ferrous iron binding; GO:0008199 ferric iron binding; GO:0016530 metallochaperone activity; GO:0034986 iron chaperone activity; GO:0043167 ion binding; GO:0043169 cation binding; GO:0046872 metal ion binding; GO:0046914 transition metal ion binding; GO:0140104 molecular c…	PF00405	Transferrin
Q8BXZ1	Protein disulfide-isomerase TMX3 OS=Mus musculus OX=10090 GN=Tmx3 PE=1 SV=2	Tmx3	51.847	1.116	0.973	0.966	0.959	1.105	0.979	1.01	0.964	1.118	1.012	0.964	0.937	0.888	0.000724108	1.008	0.695231	0.881	0.00123099	0.857	8.13978e-05	0.965	0.0763923	0.973	0.192748	plasma membrane	K09585			GO:0002576 platelet degranulation; GO:0006457 protein folding; GO:0006464 cellular protein modification process; GO:0006807 nitrogen compound metabolic process; GO:0006810 transport; GO:0006887 exocytosis; GO:0006950 response to stress; GO:0008152 metabolic process; GO:0009987 cellular process; GO:0016192 vesicle-mediated transport; GO:0018158 protein oxidation; GO:0018171 peptidyl-cysteine oxida…	GO:0005622 intracellular; GO:0005623 cell; GO:0005737 cytoplasm; GO:0005783 endoplasmic reticulum; GO:0005789 endoplasmic reticulum membrane; GO:0005886 plasma membrane; GO:0009986 cell surface; GO:0012505 endomembrane system; GO:0012506 vesicle membrane; GO:0016020 membrane; GO:0030141 secretory granule; GO:0030659 cytoplasmic vesicle membrane; GO:0030667 secretory granule membrane; GO:0031090 o…	GO:0003756 protein disulfide isomerase activity; GO:0003824 catalytic activity; GO:0016491 oxidoreductase activity; GO:0016667 oxidoreductase activity, acting on a sulfur group of donors; GO:0016670 oxidoreductase activity, acting on a sulfur group of donors, oxygen as acceptor; GO:0016853 isomerase activity; GO:0016860 intramolecular oxidoreductase activity; GO:0016864 intramolecular oxidoreduct…	PF00085; PF13848	Thioredoxin; Thioredoxin-like domain	CO	KOG4277	Uncharacterized conserved protein, contains thioredoxin domain
Q9CQP2	Trafficking protein particle complex subunit 2 OS=Mus musculus OX=10090 GN=Trappc2 PE=1 SV=1	Trappc2	16.441	1.026	0.956	1.033	1.004	0.957	1	0.993	1.065	1.032	0.984	1.02	0.983	0.975	0.419721	0.965	0.113779	1.01	0.711579	1.012	0.738483	1.038	0.247694	1.002	0.957109	cytoplasm	K20301			GO:0001501 skeletal system development; GO:0006355 regulation of transcription, DNA-templated; GO:0007275 multicellular organism development; GO:0009889 regulation of biosynthetic process; GO:0010468 regulation of gene expression; GO:0010556 regulation of macromolecule biosynthetic process; GO:0019219 regulation of nucleobase-containing compound metabolic process; GO:0019222 regulation of metabol…	GO:0005622 intracellular; GO:0005623 cell; GO:0005634 nucleus; GO:0005654 nucleoplasm; GO:0005737 cytoplasm; GO:0005783 endoplasmic reticulum; GO:0012505 endomembrane system; GO:0030008 TRAPP complex; GO:0031974 membrane-enclosed lumen; GO:0031981 nuclear lumen; GO:0032991 protein-containing complex; GO:0043226 organelle; GO:0043227 membrane-bounded organelle; GO:0043229 intracellular organelle; …	GO:0005488 binding; GO:0005515 protein binding; GO:0008134 transcription factor binding; GO:0044325 ion channel binding;			U	KOG3487	TRAPP 20 K subunit
Q9D0N8	Transmembrane protein 88 OS=Mus musculus OX=10090 GN=Tmem88 PE=1 SV=1	Tmem88	17.358	0.789	1.072	1.053	1.09	1.112	1.073	0.894	0.95					1.128	0.512696	1.102	0.345522	1.024	0.870133	1.073	0.697833	0.951	0.52445	1.048	0.699366	plasma membrane				GO:0008104 protein localization; GO:0009966 regulation of signal transduction; GO:0009968 negative regulation of signal transduction; GO:0010646 regulation of cell communication; GO:0010648 negative regulation of cell communication; GO:0023051 regulation of signaling; GO:0023057 negative regulation of signaling; GO:0030111 regulation of Wnt signaling pathway; GO:0030178 negative regulation of Wnt…	GO:0005622 intracellular; GO:0005623 cell; GO:0005737 cytoplasm; GO:0005829 cytosol; GO:0005886 plasma membrane; GO:0016020 membrane; GO:0071944 cell periphery;	GO:0005488 binding; GO:0005515 protein binding; GO:0019904 protein domain specific binding; GO:0030165 PDZ domain binding;
Q9QY73	Transmembrane protein 59 OS=Mus musculus OX=10090 GN=Tmem59 PE=1 SV=2	Tmem59	36.313	1.005	0.928	1.035	1.049									0.923		0.897		1.03		1.044		1.13		1.014		extracellular				GO:0006508 proteolysis; GO:0006807 nitrogen compound metabolic process; GO:0008152 metabolic process; GO:0009889 regulation of biosynthetic process; GO:0009890 negative regulation of biosynthetic process; GO:0009892 negative regulation of metabolic process; GO:0009893 positive regulation of metabolic process; GO:0009894 regulation of catabolic process; GO:0009896 positive regulation of catabolic …	GO:0000137 Golgi cis cisterna; GO:0000138 Golgi trans cisterna; GO:0000323 lytic vacuole; GO:0005622 intracellular; GO:0005623 cell; GO:0005737 cytoplasm; GO:0005764 lysosome; GO:0005768 endosome; GO:0005770 late endosome; GO:0005773 vacuole; GO:0005794 Golgi apparatus; GO:0005795 Golgi stack; GO:0005797 Golgi medial cisterna; GO:0012505 endomembrane system; GO:0031410 cytoplasmic vesicle; GO:003…	GO:0003824 catalytic activity; GO:0004175 endopeptidase activity; GO:0008233 peptidase activity; GO:0016787 hydrolase activity; GO:0070011 peptidase activity, acting on L-amino acid peptides; GO:0140096 catalytic activity, acting on a protein;
O08970	Tuftelin OS=Mus musculus OX=10090 GN=Tuft1 PE=1 SV=2	Tuft1	44.576																									cytoplasm				GO:0001503 ossification; GO:0007275 multicellular organism development; GO:0009653 anatomical structure morphogenesis; GO:0009887 animal organ morphogenesis; GO:0009888 tissue development; GO:0030282 bone mineralization; GO:0031214 biomineral tissue development; GO:0032501 multicellular organismal process; GO:0032502 developmental process; GO:0042476 odontogenesis; GO:0048513 animal organ develop…	GO:0005576 extracellular region; GO:0005622 intracellular; GO:0005623 cell; GO:0005737 cytoplasm;	GO:0005198 structural molecule activity; GO:0005201 extracellular matrix structural constituent; GO:0005488 binding; GO:0005515 protein binding; GO:0030021 extracellular matrix structural constituent conferring compression resistance; GO:0030345 structural constituent of tooth enamel; GO:0042802 identical protein binding;
Q62187	Transcription termination factor 1 OS=Mus musculus OX=10090 GN=Ttf1 PE=1 SV=2	Ttf1	97.721																									nucleus	K15225	TTF1; transcription termination factor 1	mmu04918 Thyroid hormone synthesis	GO:0006139 nucleobase-containing compound metabolic process; GO:0006325 chromatin organization; GO:0006338 chromatin remodeling; GO:0006351 transcription, DNA-templated; GO:0006352 DNA-templated transcription, initiation; GO:0006353 DNA-templated transcription, termination; GO:0006355 regulation of transcription, DNA-templated; GO:0006357 regulation of transcription by RNA polymerase II; GO:00063…	GO:0005622 intracellular; GO:0005623 cell; GO:0005634 nucleus; GO:0005654 nucleoplasm; GO:0005730 nucleolus; GO:0005737 cytoplasm; GO:0005829 cytosol; GO:0005886 plasma membrane; GO:0016020 membrane; GO:0031974 membrane-enclosed lumen; GO:0031981 nuclear lumen; GO:0043226 organelle; GO:0043227 membrane-bounded organelle; GO:0043228 non-membrane-bounded organelle; GO:0043229 intracellular organell…	GO:0000981 DNA-binding transcription factor activity, RNA polymerase II-specific; GO:0001067 regulatory region nucleic acid binding; GO:0003676 nucleic acid binding; GO:0003677 DNA binding; GO:0003682 chromatin binding; GO:0003700 DNA-binding transcription factor activity; GO:0005488 binding; GO:0043565 sequence-specific DNA binding; GO:0097159 organic cyclic compound binding; GO:0140110 transcri…	PF13921	Myb-like DNA-binding domain	K	KOG0051	RNA polymerase I termination factor, Myb superfamily
Q9EP52	Twisted gastrulation protein homolog 1 OS=Mus musculus OX=10090 GN=Twsg1 PE=1 SV=1	Twsg1	24.8	1.166	0.938	0.977	0.946					1.234	0.893	0.967	0.939	0.763	0.0186968	0.942	0.138818	0.81	0.0182423	0.785	0.0137602	1.029	0.359014	0.97	0.0398754	extracellular				GO:0001503 ossification; GO:0001654 eye development; GO:0001704 formation of primary germ layer; GO:0001707 mesoderm formation; GO:0001817 regulation of cytokine production; GO:0001818 negative regulation of cytokine production; GO:0001932 regulation of protein phosphorylation; GO:0001934 positive regulation of protein phosphorylation; GO:0002376 immune system process; GO:0002520 immune system de…	GO:0005576 extracellular region; GO:0005615 extracellular space;	GO:0005488 binding; GO:0005515 protein binding; GO:0019838 growth factor binding; GO:0019955 cytokine binding; GO:0050431 transforming growth factor beta binding;
Q8BJM7	S-adenosyl-L-methionine-dependent tRNA 4-demethylwyosine synthase TYW1 OS=Mus musculus OX=10090 GN=Tyw1 PE=1 SV=1	Tyw1	81.598									1.26	0.895	0.964	0.916	0.71		0.928		0.765		0.727		1.023		0.95		plasma membrane	K15449						PF00258; PF04055	Flavodoxin; Radical SAM superfamily	C	KOG1160	Fe-S oxidoreductase
Q61143	Short transient receptor potential channel 6 OS=Mus musculus OX=10090 GN=Trpc6 PE=1 SV=3	Trpc6	106.68	1.063	0.93	0.981	1.034	1.049	0.906	0.971	0.967					0.869	0.0107675	0.941	0.0486098	0.924	0.011123	0.947	0.251367	1.09	0.140302	1.025	0.548556	plasma membrane	K04969	TRPC6; transient receptor potential cation channel subfamily C member 6	mmu04360 Axon guidance; mmu04022 cGMP-PKG signaling pathway	GO:0000003 reproduction; GO:0000041 transition metal ion transport; GO:0000302 response to reactive oxygen species; GO:0001775 cell activation; GO:0001932 regulation of protein phosphorylation; GO:0001934 positive regulation of protein phosphorylation; GO:0006810 transport; GO:0006811 ion transport; GO:0006812 cation transport; GO:0006816 calcium ion transport; GO:0006828 manganese ion transport;…	GO:0005622 intracellular; GO:0005623 cell; GO:0005737 cytoplasm; GO:0005886 plasma membrane; GO:0005887 integral component of plasma membrane; GO:0005911 cell-cell junction; GO:0016020 membrane; GO:0016021 integral component of membrane; GO:0030054 cell junction; GO:0031224 intrinsic component of membrane; GO:0031226 intrinsic component of plasma membrane; GO:0036056 filtration diaphragm; GO:0036…	GO:0003779 actin binding; GO:0005215 transporter activity; GO:0005216 ion channel activity; GO:0005261 cation channel activity; GO:0005262 calcium channel activity; GO:0005488 binding; GO:0005515 protein binding; GO:0008092 cytoskeletal protein binding; GO:0008324 cation transmembrane transporter activity; GO:0015075 ion transmembrane transporter activity; GO:0015085 calcium ion transmembrane tra…			PT	KOG3609	Receptor-activated Ca2+-permeable cation channels (STRPC family)
P29533	Vascular cell adhesion protein 1 OS=Mus musculus OX=10090 GN=Vcam1 PE=1 SV=1	Vcam1	81.317	1.096	1.108	0.905	0.892	1.059	1.122	0.924	0.908	1.055	1.158	0.922	0.899	1.055	0.0392395	1.232	0.000144156	0.857	0.000365588	0.841	0.000192984	0.797	8.67916e-05	0.981	0.0848201	plasma membrane	K06527	VCAM1; vascular cell adhesion molecule 1	mmu04064 NF-kappa B signaling pathway; mmu04668 TNF signaling pathway; mmu04670 Leukocyte transendothelial migration; mmu05418 Fluid shear stress and atherosclerosis; mmu05144 Malaria; mmu04933 AGE-RAGE signaling pathway in diabetic complications; mmu04514 Cell adhesion molecules; mmu05143 African trypanosomiasis	GO:0000003 reproduction; GO:0001666 response to hypoxia; GO:0001678 cellular glucose homeostasis; GO:0001701 in utero embryonic development; GO:0001775 cell activation; GO:0001890 placenta development; GO:0001892 embryonic placenta development; GO:0002237 response to molecule of bacterial origin; GO:0002376 immune system process; GO:0002520 immune system development; GO:0002521 leukocyte differen…	GO:0002102 podosome; GO:0005576 extracellular region; GO:0005615 extracellular space; GO:0005622 intracellular; GO:0005623 cell; GO:0005737 cytoplasm; GO:0005768 endosome; GO:0005769 early endosome; GO:0005783 endoplasmic reticulum; GO:0005794 Golgi apparatus; GO:0005856 cytoskeleton; GO:0005886 plasma membrane; GO:0005902 microvillus; GO:0009897 external side of plasma membrane; GO:0009986 cell …	GO:0003824 catalytic activity; GO:0005102 signaling receptor binding; GO:0005178 integrin binding; GO:0005488 binding; GO:0005515 protein binding; GO:0008131 primary amine oxidase activity; GO:0016491 oxidoreductase activity; GO:0016638 oxidoreductase activity, acting on the CH-NH2 group of donors; GO:0016641 oxidoreductase activity, acting on the CH-NH2 group of donors, oxygen as acceptor; GO:00…	PF07679; PF05790; PF00047; PF13927	Immunoglobulin I-set domain; Immunoglobulin C2-set domain; Immunoglobulin domain; Immunoglobulin domain
Q9D2D7	Zinc finger protein 687 OS=Mus musculus OX=10090 GN=Znf687 PE=1 SV=1	Znf687	130.35									1.175	0.932	0.985	0.937	0.793		0.946		0.838		0.797		1.005		0.951		nucleus	K24375			GO:0006355 regulation of transcription, DNA-templated; GO:0006357 regulation of transcription by RNA polymerase II; GO:0009889 regulation of biosynthetic process; GO:0010468 regulation of gene expression; GO:0010556 regulation of macromolecule biosynthetic process; GO:0019219 regulation of nucleobase-containing compound metabolic process; GO:0019222 regulation of metabolic process; GO:0031323 reg…	GO:0005622 intracellular; GO:0005623 cell; GO:0005634 nucleus; GO:0005654 nucleoplasm; GO:0005737 cytoplasm; GO:0005829 cytosol; GO:0031974 membrane-enclosed lumen; GO:0031981 nuclear lumen; GO:0043226 organelle; GO:0043227 membrane-bounded organelle; GO:0043229 intracellular organelle; GO:0043231 intracellular membrane-bounded organelle; GO:0043233 organelle lumen; GO:0070013 intracellular organ…	GO:0000981 DNA-binding transcription factor activity, RNA polymerase II-specific; GO:0003700 DNA-binding transcription factor activity; GO:0140110 transcription regulator activity;	PF00096	Zinc finger, C2H2 type	K	KOG1721	FOG: Zn-finger
Q8CCH2	NHL repeat-containing protein 3 OS=Mus musculus OX=10090 GN=Nhlrc3 PE=1 SV=1	Nhlrc3	38.195	0.911	0.984	1.04	1.076	0.956	0.941	1.078	1.037					1.031	0.449712	0.909	0.0792513	1.134	0.0522454	1.132	0.0551384	1.098	0.0845029	0.998	0.93496	mitochondria				GO:0001775 cell activation; GO:0002252 immune effector process; GO:0002263 cell activation involved in immune response; GO:0002274 myeloid leukocyte activation; GO:0002275 myeloid cell activation involved in immune response; GO:0002283 neutrophil activation involved in immune response; GO:0002366 leukocyte activation involved in immune response; GO:0002376 immune system process; GO:0002443 leukoc…	GO:0000323 lytic vacuole; GO:0005576 extracellular region; GO:0005622 intracellular; GO:0005623 cell; GO:0005737 cytoplasm; GO:0005764 lysosome; GO:0005766 primary lysosome; GO:0005773 vacuole; GO:0005775 vacuolar lumen; GO:0012505 endomembrane system; GO:0030141 secretory granule; GO:0031410 cytoplasmic vesicle; GO:0031974 membrane-enclosed lumen; GO:0031982 vesicle; GO:0031983 vesicle lumen; GO…				O	KOG2177	Predicted E3 ubiquitin ligase
Q9CPP6	NADH dehydrogenase [ubiquinone] 1 alpha subcomplex subunit 5 OS=Mus musculus OX=10090 GN=Ndufa5 PE=1 SV=3	Ndufa5	13.36	1.148	0.939	1.008	0.966	1.247	0.948	0.947	0.897	1.214	0.978	0.967	0.927	0.794	0.00107753	0.98	0.426739	0.81	0.00229467	0.773	0.00137099	0.974	0.338534	0.955	0.175797	cytoplasm	K03949	NDUFA5; NADH dehydrogenase (ubiquinone) 1 alpha subcomplex subunit 5	mmu05020 Prion disease; mmu00190 Oxidative phosphorylation; mmu04714 Thermogenesis; mmu05016 Huntington disease; mmu01100 Metabolic pathways; mmu04723 Retrograde endocannabinoid signaling; mmu05014 Amyotrophic lateral sclerosis; mmu05010 Alzheimer disease; mmu05022 Pathways of neurodegeneration - multiple diseases; mmu04932 Non-alcoholic fatty liver disease; mmu05012 Parkinson disease	GO:0006091 generation of precursor metabolites and energy; GO:0006996 organelle organization; GO:0007005 mitochondrion organization; GO:0008152 metabolic process; GO:0009987 cellular process; GO:0010257 NADH dehydrogenase complex assembly; GO:0015980 energy derivation by oxidation of organic compounds; GO:0016043 cellular component organization; GO:0022607 cellular component assembly; GO:0022900 …	GO:0005622 intracellular; GO:0005623 cell; GO:0005737 cytoplasm; GO:0005739 mitochondrion; GO:0005740 mitochondrial envelope; GO:0005743 mitochondrial inner membrane; GO:0005746 mitochondrial respirasome; GO:0005747 mitochondrial respiratory chain complex I; GO:0016020 membrane; GO:0019866 organelle inner membrane; GO:0030964 NADH dehydrogenase complex; GO:0031090 organelle membrane; GO:0031966 m…	GO:0003824 catalytic activity; GO:0003954 NADH dehydrogenase activity; GO:0008137 NADH dehydrogenase (ubiquinone) activity; GO:0016491 oxidoreductase activity; GO:0016651 oxidoreductase activity, acting on NAD(P)H; GO:0016655 oxidoreductase activity, acting on NAD(P)H, quinone or similar compound as acceptor; GO:0050136 NADH dehydrogenase (quinone) activity;			C	KOG3365	NADH:ubiquinone oxidoreductase, NDUFA5/B13 subunit
Q7TS68	tRNA (cytosine(72)-C(5))-methyltransferase NSUN6 OS=Mus musculus OX=10090 GN=Nsun6 PE=2 SV=2	Nsun6	52.278																									cytoplasm	K21971			GO:0001510 RNA methylation; GO:0006139 nucleobase-containing compound metabolic process; GO:0006396 RNA processing; GO:0006399 tRNA metabolic process; GO:0006400 tRNA modification; GO:0006725 cellular aromatic compound metabolic process; GO:0006807 nitrogen compound metabolic process; GO:0008033 tRNA processing; GO:0008152 metabolic process; GO:0009451 RNA modification; GO:0009987 cellular proces…	GO:0005622 intracellular; GO:0005623 cell; GO:0005737 cytoplasm; GO:0005829 cytosol;	GO:0000049 tRNA binding; GO:0003676 nucleic acid binding; GO:0003723 RNA binding; GO:0003824 catalytic activity; GO:0005488 binding; GO:0008168 methyltransferase activity; GO:0008173 RNA methyltransferase activity; GO:0008175 tRNA methyltransferase activity; GO:0008757 S-adenosylmethionine-dependent methyltransferase activity; GO:0016427 tRNA (cytosine) methyltransferase activity; GO:0016428 tRNA…			A	KOG1122	tRNA and rRNA cytosine-C5-methylase (nucleolar protein NOL1/NOP2)
Q8R4R6	Nucleoporin NUP35 OS=Mus musculus OX=10090 GN=Nup35 PE=1 SV=2	Nup35	34.785	1.054	1.034	0.968	0.946	1.127	1.002	0.964	0.934	1.045	1.028	0.995	0.95	0.95	0.1186	1.047	0.0298623	0.907	0.0200805	0.877	0.00592281	0.924	0.00190466	0.967	0.0395073	nucleus	K14313	NUP35; nuclear pore complex protein Nup53	mmu05014 Amyotrophic lateral sclerosis; mmu03013 RNA transport	GO:0006355 regulation of transcription, DNA-templated; GO:0006403 RNA localization; GO:0006405 RNA export from nucleus; GO:0006406 mRNA export from nucleus; GO:0006606 protein import into nucleus; GO:0006607 NLS-bearing protein import into nucleus; GO:0006611 protein export from nucleus; GO:0006810 transport; GO:0006886 intracellular protein transport; GO:0006913 nucleocytoplasmic transport; GO:0…	GO:0005622 intracellular; GO:0005623 cell; GO:0005634 nucleus; GO:0005635 nuclear envelope; GO:0005643 nuclear pore; GO:0005652 nuclear lamina; GO:0005654 nucleoplasm; GO:0005886 plasma membrane; GO:0012505 endomembrane system; GO:0016020 membrane; GO:0031090 organelle membrane; GO:0031965 nuclear membrane; GO:0031967 organelle envelope; GO:0031974 membrane-enclosed lumen; GO:0031975 envelope; GO…	GO:0003676 nucleic acid binding; GO:0003677 DNA binding; GO:0003697 single-stranded DNA binding; GO:0005488 binding; GO:0005515 protein binding; GO:0005543 phospholipid binding; GO:0008289 lipid binding; GO:0042802 identical protein binding; GO:0042803 protein homodimerization activity; GO:0043167 ion binding; GO:0043168 anion binding; GO:0046983 protein dimerization activity; GO:0097159 organic …	PF05172	Nup53/35/40-type RNA recognition motif	D	KOG4285	Mitotic phosphoprotein
Q78XF5	Oligosaccharyltransferase complex subunit OSTC OS=Mus musculus OX=10090 GN=Ostc PE=1 SV=1	Ostc	16.815	1.052	1.082	1.048	0.84	1.008	1.07	1.04	0.9	1.068	1.086	1.023	0.849	1.035	0.123161	1.041	0.00887822	0.995	0.79491	0.828	0.00235417	0.8	0.000514033	0.832	0.00123524	plasma membrane					GO:0005622 intracellular; GO:0005623 cell; GO:0005737 cytoplasm; GO:0005783 endoplasmic reticulum; GO:0005789 endoplasmic reticulum membrane; GO:0008250 oligosaccharyltransferase complex; GO:0012505 endomembrane system; GO:0016020 membrane; GO:0031984 organelle subcompartment; GO:0032991 protein-containing complex; GO:0042175 nuclear outer membrane-endoplasmic reticulum membrane network; GO:00432…				S	KOG3356	Predicted membrane protein
Q8VEB4	Phospholipase A2 group XV OS=Mus musculus OX=10090 GN=Pla2g15 PE=1 SV=1	Pla2g15	47.307	0.851	1.086	1.029	1.071	0.881	1.047	1.013	1.071	0.909	1.082	0.989	1.112	1.217	0.000909615	1.061	0.0227669	1.148	0.00344594	1.232	0.000786008	1.012	0.52006	1.074	0.0140389	extracellular	K06129	LYPLA3; lysophospholipase III [EC:3.1.1.5]	mmu04142 Lysosome; mmu00564 Glycerophospholipid metabolism	GO:0006082 organic acid metabolic process; GO:0006629 lipid metabolic process; GO:0006631 fatty acid metabolic process; GO:0006643 membrane lipid metabolic process; GO:0006644 phospholipid metabolic process; GO:0006650 glycerophospholipid metabolic process; GO:0006665 sphingolipid metabolic process; GO:0006672 ceramide metabolic process; GO:0006793 phosphorus metabolic process; GO:0006796 phospha…	GO:0000323 lytic vacuole; GO:0005576 extracellular region; GO:0005615 extracellular space; GO:0005622 intracellular; GO:0005623 cell; GO:0005634 nucleus; GO:0005654 nucleoplasm; GO:0005737 cytoplasm; GO:0005764 lysosome; GO:0005773 vacuole; GO:0031974 membrane-enclosed lumen; GO:0031981 nuclear lumen; GO:0043226 organelle; GO:0043227 membrane-bounded organelle; GO:0043229 intracellular organelle;…	GO:0003824 catalytic activity; GO:0004620 phospholipase activity; GO:0004622 lysophospholipase activity; GO:0004623 phospholipase A2 activity; GO:0005488 binding; GO:0005543 phospholipid binding; GO:0008289 lipid binding; GO:0008374 O-acyltransferase activity; GO:0016298 lipase activity; GO:0016740 transferase activity; GO:0016746 transferase activity, transferring acyl groups; GO:0016747 transfe…			I	KOG2369	Lecithin:cholesterol acyltransferase (LCAT)/Acyl-ceramide synthase
Q8R1G6	PDZ and LIM domain protein 2 OS=Mus musculus OX=10090 GN=Pdlim2 PE=1 SV=1	Pdlim2	37.703	0.92	0.95	1.035	1.086	0.938	0.95	1.029	1.092	0.942	0.927	1.04	1.094	1.01	0.430413	0.911	0.000429824	1.109	0.000198419	1.169	3.34086e-05	1.157	6.57754e-05	1.054	0.000153899	nucleus	K23353				GO:0005622 intracellular; GO:0005623 cell; GO:0005634 nucleus; GO:0005737 cytoplasm; GO:0005856 cytoskeleton; GO:0043226 organelle; GO:0043227 membrane-bounded organelle; GO:0043228 non-membrane-bounded organelle; GO:0043229 intracellular organelle; GO:0043231 intracellular membrane-bounded organelle; GO:0043232 intracellular non-membrane-bounded organelle;	GO:0005488 binding; GO:0005515 protein binding; GO:0008092 cytoskeletal protein binding; GO:0017022 myosin binding; GO:0031005 filamin binding; GO:0032036 myosin heavy chain binding; GO:0042805 actinin binding; GO:0051371 muscle alpha-actinin binding; GO:0051393 alpha-actinin binding;	PF00595; PF00412	PDZ domain (Also known as DHR or GLGF); LIM domain	TZ	KOG1703	Adaptor protein Enigma and related PDZ-LIM proteins
O35386	Phytanoyl-CoA dioxygenase, peroxisomal OS=Mus musculus OX=10090 GN=Phyh PE=1 SV=1	Phyh	38.607	1.086	1.028	0.94	0.972									0.947		1.094		0.866		0.895		0.946		1.034		mitochondria	K00477	PHYH; phytanoyl-CoA hydroxylase [EC:1.14.11.18]	mmu04146 Peroxisome	GO:0001561 fatty acid alpha-oxidation; GO:0006082 organic acid metabolic process; GO:0006103 2-oxoglutarate metabolic process; GO:0006605 protein targeting; GO:0006625 protein targeting to peroxisome; GO:0006629 lipid metabolic process; GO:0006631 fatty acid metabolic process; GO:0006720 isoprenoid metabolic process; GO:0006810 transport; GO:0006886 intracellular protein transport; GO:0006996 org…	GO:0005622 intracellular; GO:0005623 cell; GO:0005737 cytoplasm; GO:0005777 peroxisome; GO:0005782 peroxisomal matrix; GO:0005829 cytosol; GO:0031907 microbody lumen; GO:0031974 membrane-enclosed lumen; GO:0042579 microbody; GO:0043226 organelle; GO:0043227 membrane-bounded organelle; GO:0043229 intracellular organelle; GO:0043231 intracellular membrane-bounded organelle; GO:0043233 organelle lum…	GO:0003824 catalytic activity; GO:0005488 binding; GO:0005506 iron ion binding; GO:0008198 ferrous iron binding; GO:0016491 oxidoreductase activity; GO:0016705 oxidoreductase activity, acting on paired donors, with incorporation or reduction of molecular oxygen; GO:0016706 2-oxoglutarate-dependent dioxygenase activity; GO:0031406 carboxylic acid binding; GO:0036094 small molecule binding; GO:0043…	PF05721	Phytanoyl-CoA dioxygenase (PhyH)	I	KOG3290	Peroxisomal phytanoyl-CoA hydroxylase
Q8CI51	PDZ and LIM domain protein 5 OS=Mus musculus OX=10090 GN=Pdlim5 PE=1 SV=4	Pdlim5	63.299	0.853	0.929	1.045	1.178	0.862	0.956	1.02	1.215	0.882	0.957	1.031	1.156	1.094	0.0028821	0.918	0.00203054	1.192	0.000130684	1.367	5.86683e-05	1.249	0.000220715	1.146	0.00106726	nucleus	K19867			GO:0003008 system process; GO:0003012 muscle system process; GO:0003298 physiological muscle hypertrophy; GO:0003300 cardiac muscle hypertrophy; GO:0003301 physiological cardiac muscle hypertrophy; GO:0007275 multicellular organism development; GO:0007399 nervous system development; GO:0007507 heart development; GO:0009888 tissue development; GO:0009987 cellular process; GO:0010769 regulation of …	GO:0005622 intracellular; GO:0005623 cell; GO:0005737 cytoplasm; GO:0005829 cytosol; GO:0005856 cytoskeleton; GO:0014069 postsynaptic density; GO:0015629 actin cytoskeleton; GO:0016020 membrane; GO:0030016 myofibril; GO:0030017 sarcomere; GO:0030018 Z disc; GO:0031674 I band; GO:0032279 asymmetric synapse; GO:0043226 organelle; GO:0043228 non-membrane-bounded organelle; GO:0043229 intracellular o…	GO:0003779 actin binding; GO:0005080 protein kinase C binding; GO:0005198 structural molecule activity; GO:0005488 binding; GO:0005515 protein binding; GO:0008092 cytoskeletal protein binding; GO:0019899 enzyme binding; GO:0019900 kinase binding; GO:0019901 protein kinase binding; GO:0030159 signaling receptor complex adaptor activity; GO:0042805 actinin binding; GO:0047485 protein N-terminus bin…	PF00595; PF00412	PDZ domain (Also known as DHR or GLGF); LIM domain	T	KOG1703	Adaptor protein Enigma and related PDZ-LIM proteins
Q61183	Poly(A) polymerase alpha OS=Mus musculus OX=10090 GN=Papola PE=1 SV=4	Papola	82.308	0.871	1.075	1.036	1.028	0.771	1.065	1.088	0.979	0.808	1.132	1.09	0.978	1.336	0.00196459	1.018	0.519524	1.312	0.00225712	1.218	0.00712389	0.912	0.021732	0.929	0.0342262	nucleus	K14376	PAP; poly(A) polymerase [EC:2.7.7.19]	mmu03015 mRNA surveillance pathway	GO:0000375 RNA splicing, via transesterification reactions; GO:0000377 RNA splicing, via transesterification reactions with bulged adenosine as nucleophile; GO:0000398 mRNA splicing, via spliceosome; GO:0006139 nucleobase-containing compound metabolic process; GO:0006351 transcription, DNA-templated; GO:0006353 DNA-templated transcription, termination; GO:0006366 transcription by RNA polymerase I…	GO:0005622 intracellular; GO:0005623 cell; GO:0005634 nucleus; GO:0005654 nucleoplasm; GO:0005737 cytoplasm; GO:0031974 membrane-enclosed lumen; GO:0031981 nuclear lumen; GO:0043226 organelle; GO:0043227 membrane-bounded organelle; GO:0043229 intracellular organelle; GO:0043231 intracellular membrane-bounded organelle; GO:0043233 organelle lumen; GO:0070013 intracellular organelle lumen;	GO:0000166 nucleotide binding; GO:0000287 magnesium ion binding; GO:0003824 catalytic activity; GO:0004652 polynucleotide adenylyltransferase activity; GO:0005488 binding; GO:0005524 ATP binding; GO:0008144 drug binding; GO:0016740 transferase activity; GO:0016772 transferase activity, transferring phosphorus-containing groups; GO:0016779 nucleotidyltransferase activity; GO:0017076 purine nucleot…	PF04928; PF04926	Poly(A) polymerase central domain; Poly(A) polymerase predicted RNA binding domain	A	KOG2245	Poly(A) polymerase and related nucleotidyltransferases
Q7TSQ8	Pyruvate dehydrogenase phosphatase regulatory subunit, mitochondrial OS=Mus musculus OX=10090 GN=Pdpr PE=1 SV=1	Pdpr	99.229	1.032	0.996	1.005	0.973	1.055	0.98	1.004	0.962	1.066	0.98	1.007	0.98	0.938	0.00420087	0.98	0.0212145	0.957	0.00988705	0.925	0.00202985	0.986	0.141273	0.967	0.00337197	mitochondria	K17509			GO:0006140 regulation of nucleotide metabolic process; GO:0006464 cellular protein modification process; GO:0006470 protein dephosphorylation; GO:0006793 phosphorus metabolic process; GO:0006796 phosphate-containing compound metabolic process; GO:0006807 nitrogen compound metabolic process; GO:0008152 metabolic process; GO:0009889 regulation of biosynthetic process; GO:0009987 cellular process; G…	GO:0005622 intracellular; GO:0005623 cell; GO:0005737 cytoplasm; GO:0005739 mitochondrion; GO:0005759 mitochondrial matrix; GO:0031974 membrane-enclosed lumen; GO:0043226 organelle; GO:0043227 membrane-bounded organelle; GO:0043229 intracellular organelle; GO:0043231 intracellular membrane-bounded organelle; GO:0043233 organelle lumen; GO:0070013 intracellular organelle lumen;	GO:0003824 catalytic activity; GO:0004721 phosphoprotein phosphatase activity; GO:0004741 [pyruvate dehydrogenase (lipoamide)] phosphatase activity; GO:0016491 oxidoreductase activity; GO:0016787 hydrolase activity; GO:0016788 hydrolase activity, acting on ester bonds; GO:0016791 phosphatase activity; GO:0042578 phosphoric ester hydrolase activity; GO:0140096 catalytic activity, acting on a prote…	PF01266; PF01571; PF08669	FAD dependent oxidoreductase; Aminomethyltransferase folate-binding domain; Glycine cleavage T-protein C-terminal barrel domain	E	KOG2844	Dimethylglycine dehydrogenase precursor
P22437	Prostaglandin G/H synthase 1 OS=Mus musculus OX=10090 GN=Ptgs1 PE=1 SV=1	Ptgs1	69.042	1.014	1.072	0.972	0.966	1.014	1.052	0.953	0.99	1.031	1.06	0.964	0.988	1.041	0.00677781	1.102	0.000252605	0.944	0.00199616	0.962	0.0163214	0.925	0.00121459	1.019	0.124983	lysozyme	K00509	PTGS1; prostaglandin-endoperoxide synthase 1 [EC:1.14.99.1]	mmu01100 Metabolic pathways; mmu04726 Serotonergic synapse; mmu04923 Regulation of lipolysis in adipocytes; mmu00590 Arachidonic acid metabolism; mmu04611 Platelet activation	GO:0001101 response to acid chemical; GO:0001516 prostaglandin biosynthetic process; GO:0001676 long-chain fatty acid metabolic process; GO:0003008 system process; GO:0003013 circulatory system process; GO:0003018 vascular process in circulatory system; GO:0006082 organic acid metabolic process; GO:0006629 lipid metabolic process; GO:0006631 fatty acid metabolic process; GO:0006633 fatty acid bio…	GO:0001750 photoreceptor outer segment; GO:0005622 intracellular; GO:0005623 cell; GO:0005634 nucleus; GO:0005635 nuclear envelope; GO:0005737 cytoplasm; GO:0005783 endoplasmic reticulum; GO:0005789 endoplasmic reticulum membrane; GO:0005794 Golgi apparatus; GO:0005929 cilium; GO:0012505 endomembrane system; GO:0016020 membrane; GO:0031090 organelle membrane; GO:0031967 organelle envelope; GO:003…	GO:0003824 catalytic activity; GO:0004601 peroxidase activity; GO:0004666 prostaglandin-endoperoxide synthase activity; GO:0005488 binding; GO:0005515 protein binding; GO:0008144 drug binding; GO:0016209 antioxidant activity; GO:0016491 oxidoreductase activity; GO:0016684 oxidoreductase activity, acting on peroxide as acceptor; GO:0016705 oxidoreductase activity, acting on paired donors, with inc…	PF03098	Animal haem peroxidase	S	KOG2408	Peroxidase/oxygenase
Q9EQI8	39S ribosomal protein L46, mitochondrial OS=Mus musculus OX=10090 GN=Mrpl46 PE=1 SV=1	Mrpl46	32.131					0.887	1.032	1.036	1.054					1.163		0.996		1.168		1.188		1.021		1.017		mitochondria	K17427			GO:0006412 translation; GO:0006414 translational elongation; GO:0006415 translational termination; GO:0006518 peptide metabolic process; GO:0006807 nitrogen compound metabolic process; GO:0008152 metabolic process; GO:0009058 biosynthetic process; GO:0009059 macromolecule biosynthetic process; GO:0009987 cellular process; GO:0010467 gene expression; GO:0016043 cellular component organization; GO:…	GO:0000313 organellar ribosome; GO:0000315 organellar large ribosomal subunit; GO:0005622 intracellular; GO:0005623 cell; GO:0005634 nucleus; GO:0005654 nucleoplasm; GO:0005737 cytoplasm; GO:0005739 mitochondrion; GO:0005740 mitochondrial envelope; GO:0005743 mitochondrial inner membrane; GO:0005759 mitochondrial matrix; GO:0005761 mitochondrial ribosome; GO:0005762 mitochondrial large ribosomal …	GO:0003735 structural constituent of ribosome; GO:0005198 structural molecule activity;			J	KOG4548	Mitochondrial ribosomal protein L17
Q9DCV4	Regulator of microtubule dynamics protein 1 OS=Mus musculus OX=10090 GN=Rmdn1 PE=1 SV=2	Rmdn1	35	1.03	1.042	0.97	1.002	1.07	1.01	0.982	0.96	1.034	1.052	0.958	0.974	0.99	0.606906	1.067	0.0105786	0.929	0.00621636	0.937	0.0201302	0.946	0.034071	1.009	0.576245	mitochondria
P31725	Protein S100-A9 OS=Mus musculus OX=10090 GN=S100a9 PE=1 SV=3	S100a9	13.049	1.051	1.644	0.673	0.676	1.032	1.599	0.713	0.717	1.014	1.659	0.683	0.679	1.583	7.07549e-06	2.369	1.92759e-06	0.668	3.68522e-05	0.669	4.87584e-05	0.423	2.51301e-06	1.001	0.959411	cytoplasm	K21128	S100A9; protein S100-A9	mmu04657 IL-17 signaling pathway	GO:0001558 regulation of cell growth; GO:0001775 cell activation; GO:0001816 cytokine production; GO:0002218 activation of innate immune response; GO:0002221 pattern recognition receptor signaling pathway; GO:0002224 toll-like receptor signaling pathway; GO:0002237 response to molecule of bacterial origin; GO:0002252 immune effector process; GO:0002253 activation of immune response; GO:0002263 ce…	GO:0005576 extracellular region; GO:0005615 extracellular space; GO:0005622 intracellular; GO:0005623 cell; GO:0005634 nucleus; GO:0005654 nucleoplasm; GO:0005737 cytoplasm; GO:0005829 cytosol; GO:0005856 cytoskeleton; GO:0005886 plasma membrane; GO:0012505 endomembrane system; GO:0016020 membrane; GO:0030054 cell junction; GO:0030141 secretory granule; GO:0031410 cytoplasmic vesicle; GO:0031974 …	GO:0005102 signaling receptor binding; GO:0005488 binding; GO:0005504 fatty acid binding; GO:0005509 calcium ion binding; GO:0005515 protein binding; GO:0008017 microtubule binding; GO:0008092 cytoskeletal protein binding; GO:0008270 zinc ion binding; GO:0008289 lipid binding; GO:0015631 tubulin binding; GO:0031406 carboxylic acid binding; GO:0033293 monocarboxylic acid binding; GO:0035325 Toll-l…	PF01023	S-100/ICaBP type calcium binding domain
D3Z2R5	Selenoprotein N OS=Mus musculus OX=10090 GN=Selenon PE=3 SV=2	Selenon	62.491									1.095	0.956	0.994	0.978	0.873		0.962		0.908		0.893		1.023		0.984		plasma membrane	K19874			GO:0003008 system process; GO:0003016 respiratory system process; GO:0006950 response to stress; GO:0006979 response to oxidative stress; GO:0006996 organelle organization; GO:0007005 mitochondrion organization; GO:0007275 multicellular organism development; GO:0007517 muscle organ development; GO:0007519 skeletal muscle tissue development; GO:0007585 respiratory gaseous exchange by respiratory s…	GO:0005622 intracellular; GO:0005623 cell; GO:0005737 cytoplasm; GO:0005783 endoplasmic reticulum; GO:0005789 endoplasmic reticulum membrane; GO:0012505 endomembrane system; GO:0016020 membrane; GO:0031984 organelle subcompartment; GO:0042175 nuclear outer membrane-endoplasmic reticulum membrane network; GO:0043226 organelle; GO:0043227 membrane-bounded organelle; GO:0043229 intracellular organel…
Q8R3L5	Solute carrier organic anion transporter family member 3A1 OS=Mus musculus OX=10090 GN=Slco3a1 PE=1 SV=1	Slco3a1	76.762	0.979	0.975	1.037	1.026					1.079	0.932	0.973	1.038	0.927	0.295388	0.949	0.311823	0.977	0.73139	1.003	0.941249	1.082	0.0764005	1.027	0.49205	plasma membrane	K14353			GO:0006810 transport; GO:0006811 ion transport; GO:0006820 anion transport; GO:0006857 oligopeptide transport; GO:0006869 lipid transport; GO:0010876 lipid localization; GO:0015711 organic anion transport; GO:0015718 monocarboxylic acid transport; GO:0015732 prostaglandin transport; GO:0015833 peptide transport; GO:0015849 organic acid transport; GO:0015908 fatty acid transport; GO:0033036 macrom…	GO:0005623 cell; GO:0005886 plasma membrane; GO:0005887 integral component of plasma membrane; GO:0009925 basal plasma membrane; GO:0009986 cell surface; GO:0016020 membrane; GO:0016021 integral component of membrane; GO:0016323 basolateral plasma membrane; GO:0016324 apical plasma membrane; GO:0031224 intrinsic component of membrane; GO:0031226 intrinsic component of plasma membrane; GO:0045177 …	GO:0005215 transporter activity; GO:0008509 anion transmembrane transporter activity; GO:0008514 organic anion transmembrane transporter activity; GO:0015075 ion transmembrane transporter activity; GO:0015291 secondary active transmembrane transporter activity; GO:0015347 sodium-independent organic anion transmembrane transporter activity; GO:0022804 active transmembrane transporter activity; GO:…	PF07648	Kazal-type serine protease inhibitor domain	Q	KOG3626	Organic anion transporter
Q7TNE3	Sperm-associated antigen 7 OS=Mus musculus OX=10090 GN=Spag7 PE=1 SV=1	Spag7	25.921					0.86	1.083	1.018	1.048	0.831	1.084	1.08	1.014	1.281	0.00474578	1.033	0.382816	1.241	0.0242669	1.219	0.0140832	0.952	0.0944345	0.983	0.66522	nucleus							PF01424	R3H domain
Q9CSN1	SNW domain-containing protein 1 OS=Mus musculus OX=10090 GN=Snw1 PE=1 SV=3	Snw1	61.475	1.007	1.033	0.988	0.903	1.006	1.08	1.003	0.905	1.092	1.072	0.993	0.893	1.026	0.44157	1.067	0.0108402	0.961	0.229411	0.87	0.00726176	0.848	0.000330794	0.905	7.98658e-05	cytoplasm	K06063	SNW1; SNW domain-containing protein 1	mmu04330 Notch signaling pathway; mmu03040 Spliceosome; mmu05203 Viral carcinogenesis; mmu05169 Epstein-Barr virus infection	GO:0000122 negative regulation of transcription by RNA polymerase II; GO:0000350 generation of catalytic spliceosome for second transesterification step; GO:0000375 RNA splicing, via transesterification reactions; GO:0000377 RNA splicing, via transesterification reactions with bulged adenosine as nucleophile; GO:0000393 spliceosomal conformational changes to generate catalytic conformation; GO:00…	GO:0000785 chromatin; GO:0005622 intracellular; GO:0005623 cell; GO:0005634 nucleus; GO:0005654 nucleoplasm; GO:0005681 spliceosomal complex; GO:0005684 U2-type spliceosomal complex; GO:0005694 chromosome; GO:0005737 cytoplasm; GO:0016363 nuclear matrix; GO:0016604 nuclear body; GO:0016607 nuclear speck; GO:0031974 membrane-enclosed lumen; GO:0031981 nuclear lumen; GO:0032991 protein-containing c…	GO:0003712 transcription coregulator activity; GO:0003713 transcription coactivator activity; GO:0003714 transcription corepressor activity; GO:0005102 signaling receptor binding; GO:0005112 Notch binding; GO:0005488 binding; GO:0005515 protein binding; GO:0008134 transcription factor binding; GO:0019899 enzyme binding; GO:0035257 nuclear hormone receptor binding; GO:0035258 steroid hormone recep…			K	KOG2441	mRNA splicing factor/probable chromatin binding snw family nuclear protein
Q8BKJ9	NAD-dependent protein deacetylase sirtuin-7 OS=Mus musculus OX=10090 GN=Sirt7 PE=1 SV=2	Sirt7	45.145																									nucleus	K11417	SIRT7; NAD+-dependent protein deacetylase sirtuin 7 [EC:2.3.1.286]	mmu00760 Nicotinate and nicotinamide metabolism; mmu01100 Metabolic pathways	GO:0000122 negative regulation of transcription by RNA polymerase II; GO:0000278 mitotic cell cycle; GO:0000280 nuclear division; GO:0006139 nucleobase-containing compound metabolic process; GO:0006325 chromatin organization; GO:0006351 transcription, DNA-templated; GO:0006355 regulation of transcription, DNA-templated; GO:0006357 regulation of transcription by RNA polymerase II; GO:0006464 cellu…	GO:0000228 nuclear chromosome; GO:0000785 chromatin; GO:0000790 nuclear chromatin; GO:0005622 intracellular; GO:0005623 cell; GO:0005634 nucleus; GO:0005694 chromosome; GO:0005730 nucleolus; GO:0005731 nucleolus organizer region; GO:0005737 cytoplasm; GO:0030874 nucleolar chromatin; GO:0031974 membrane-enclosed lumen; GO:0031981 nuclear lumen; GO:0032991 protein-containing complex; GO:0043226 org…	GO:0003682 chromatin binding; GO:0003824 catalytic activity; GO:0004407 histone deacetylase activity; GO:0005488 binding; GO:0016787 hydrolase activity; GO:0016810 hydrolase activity, acting on carbon-nitrogen (but not peptide) bonds; GO:0016811 hydrolase activity, acting on carbon-nitrogen (but not peptide) bonds, in linear amides; GO:0017136 NAD-dependent histone deacetylase activity; GO:001921…			BK	KOG1905	Class IV sirtuins (SIR2 family)
Q8K0F1	TBC1 domain family member 23 OS=Mus musculus OX=10090 GN=Tbc1d23 PE=1 SV=1	Tbc1d23	76.425																									cytoplasm	K22555			GO:0001817 regulation of cytokine production; GO:0001819 positive regulation of cytokine production; GO:0006810 transport; GO:0007275 multicellular organism development; GO:0007399 nervous system development; GO:0007417 central nervous system development; GO:0007420 brain development; GO:0009790 embryo development; GO:0009987 cellular process; GO:0016043 cellular component organization; GO:001619…	GO:0005622 intracellular; GO:0005623 cell; GO:0005737 cytoplasm; GO:0005794 Golgi apparatus; GO:0005802 trans-Golgi network; GO:0012505 endomembrane system; GO:0031984 organelle subcompartment; GO:0043226 organelle; GO:0043227 membrane-bounded organelle; GO:0043229 intracellular organelle; GO:0043231 intracellular membrane-bounded organelle; GO:0098791 Golgi apparatus subcompartment;		PF00581	Rhodanese-like domain	S	KOG3636	Uncharacterized conserved protein, contains TBC and Rhodanese domains
Q8BVU5	ADP-ribose pyrophosphatase, mitochondrial OS=Mus musculus OX=10090 GN=Nudt9 PE=1 SV=1	Nudt9	38.604					0.99	1.08	0.991	0.958	0.975	1.05	1.05	0.942	1.084	0.0373483	1.044	0.313025	1.039	0.335988	0.967	0.0976921	0.892	0.0200306	0.931	0.141814	nucleus	K13988	NUDT9; ADP-ribose pyrophosphatase [EC:3.6.1.13]	mmu01100 Metabolic pathways; mmu00230 Purine metabolism	GO:0006139 nucleobase-containing compound metabolic process; GO:0006163 purine nucleotide metabolic process; GO:0006195 purine nucleotide catabolic process; GO:0006725 cellular aromatic compound metabolic process; GO:0006753 nucleoside phosphate metabolic process; GO:0006793 phosphorus metabolic process; GO:0006796 phosphate-containing compound metabolic process; GO:0006807 nitrogen compound meta…	GO:0005622 intracellular; GO:0005623 cell; GO:0005737 cytoplasm; GO:0005739 mitochondrion; GO:0005759 mitochondrial matrix; GO:0031974 membrane-enclosed lumen; GO:0043226 organelle; GO:0043227 membrane-bounded organelle; GO:0043229 intracellular organelle; GO:0043231 intracellular membrane-bounded organelle; GO:0043233 organelle lumen; GO:0070013 intracellular organelle lumen;	GO:0003824 catalytic activity; GO:0016462 pyrophosphatase activity; GO:0016787 hydrolase activity; GO:0016817 hydrolase activity, acting on acid anhydrides; GO:0016818 hydrolase activity, acting on acid anhydrides, in phosphorus-containing anhydrides; GO:0017110 nucleoside-diphosphatase activity; GO:0019144 ADP-sugar diphosphatase activity; GO:0043262 adenosine-diphosphatase activity; GO:0047631 …	PF00293	NUDIX domain	P	KOG4195	Transient receptor potential-related channel 7
Q3U0K8	Prolyl 3-hydroxylase OGFOD1 OS=Mus musculus OX=10090 GN=Ogfod1 PE=1 SV=1	Ogfod1	62.734																									nucleus	K24029			GO:0006417 regulation of translation; GO:0006449 regulation of translational termination; GO:0006464 cellular protein modification process; GO:0006807 nitrogen compound metabolic process; GO:0006996 organelle organization; GO:0008152 metabolic process; GO:0008283 cell population proliferation; GO:0009889 regulation of biosynthetic process; GO:0009987 cellular process; GO:0010468 regulation of gen…	GO:0005622 intracellular; GO:0005623 cell; GO:0005634 nucleus; GO:0005737 cytoplasm; GO:0005829 cytosol; GO:0010494 cytoplasmic stress granule; GO:0032991 protein-containing complex; GO:0035770 ribonucleoprotein granule; GO:0036464 cytoplasmic ribonucleoprotein granule; GO:0043226 organelle; GO:0043227 membrane-bounded organelle; GO:0043228 non-membrane-bounded organelle; GO:0043229 intracellular…	GO:0003824 catalytic activity; GO:0016491 oxidoreductase activity; GO:0016705 oxidoreductase activity, acting on paired donors, with incorporation or reduction of molecular oxygen; GO:0016706 2-oxoglutarate-dependent dioxygenase activity; GO:0031543 peptidyl-proline dioxygenase activity; GO:0031544 peptidyl-proline 3-dioxygenase activity; GO:0051213 dioxygenase activity; GO:0140096 catalytic acti…	PF13661; PF10637	2OG-Fe(II) oxygenase superfamily; Oxoglutarate and iron-dependent oxygenase degradation C-term	B	KOG3844	Predicted component of NuA3 histone acetyltransferase complex
Q9JI48	Placenta-specific gene 8 protein OS=Mus musculus OX=10090 GN=Plac8 PE=1 SV=1	Plac8	12.353	0.925	1.011	0.996	1.081					0.792	1.059	1.129	1.024	1.206	0.143974	0.974	0.748762	1.238	0.164821	1.226	0.128729	1.017	0.686151	0.991	0.918855	extracellular				GO:0001775 cell activation; GO:0002252 immune effector process; GO:0002263 cell activation involved in immune response; GO:0002274 myeloid leukocyte activation; GO:0002275 myeloid cell activation involved in immune response; GO:0002283 neutrophil activation involved in immune response; GO:0002366 leukocyte activation involved in immune response; GO:0002376 immune system process; GO:0002443 leukoc…	GO:0000323 lytic vacuole; GO:0005576 extracellular region; GO:0005622 intracellular; GO:0005623 cell; GO:0005634 nucleus; GO:0005737 cytoplasm; GO:0005764 lysosome; GO:0005766 primary lysosome; GO:0005773 vacuole; GO:0005775 vacuolar lumen; GO:0012505 endomembrane system; GO:0030141 secretory granule; GO:0031410 cytoplasmic vesicle; GO:0031974 membrane-enclosed lumen; GO:0031982 vesicle; GO:00319…	GO:0003682 chromatin binding; GO:0005488 binding;
Q61233	Plastin-2 OS=Mus musculus OX=10090 GN=Lcp1 PE=1 SV=4	Lcp1	70.148	0.723	1.632	0.817	0.895	0.69	1.618	0.812	0.884	0.718	1.613	0.808	0.887	2.282	6.48246e-07	1.995	1.33745e-08	1.144	0.0008378	1.251	0.0001172	0.548	3.07887e-08	1.094	5.15652e-05	cytoplasm	K17276			GO:0001775 cell activation; GO:0002252 immune effector process; GO:0002263 cell activation involved in immune response; GO:0002285 lymphocyte activation involved in immune response; GO:0002286 T cell activation involved in immune response; GO:0002366 leukocyte activation involved in immune response; GO:0002376 immune system process; GO:0006928 movement of cell or subcellular component; GO:0006950…	GO:0001726 ruffle; GO:0001891 phagocytic cup; GO:0002102 podosome; GO:0005622 intracellular; GO:0005623 cell; GO:0005737 cytoplasm; GO:0005829 cytosol; GO:0005856 cytoskeleton; GO:0005884 actin filament; GO:0005886 plasma membrane; GO:0005912 adherens junction; GO:0005925 focal adhesion; GO:0015629 actin cytoskeleton; GO:0016020 membrane; GO:0030054 cell junction; GO:0030055 cell-substrate juncti…	GO:0003779 actin binding; GO:0005102 signaling receptor binding; GO:0005178 integrin binding; GO:0005488 binding; GO:0005509 calcium ion binding; GO:0005515 protein binding; GO:0008092 cytoskeletal protein binding; GO:0019899 enzyme binding; GO:0042802 identical protein binding; GO:0043167 ion binding; GO:0043169 cation binding; GO:0044877 protein-containing complex binding; GO:0046872 metal ion …	PF13499; PF00307	EF-hand domain pair; Calponin homology (CH) domain	Z	KOG0046	Ca2+-binding actin-bundling protein (fimbrin/plastin), EF-Hand protein superfamily
Q9DCL9	Multifunctional protein ADE2 OS=Mus musculus OX=10090 GN=Paics PE=1 SV=4	Paics	47.006	0.869	1.125	1.027	0.996	0.899	1.107	1.01	1.004	0.884	1.113	1.016	0.988	1.261	2.85315e-05	1.096	0.000178383	1.151	0.00021029	1.127	0.000386569	0.893	6.98849e-05	0.979	0.0330765	cytoplasm	K01587	PAICS; phosphoribosylaminoimidazole carboxylase / phosphoribosylaminoimidazole-succinocarboxamide synthase [EC:4.1.1.21 6.3.2.6]	mmu01100 Metabolic pathways; mmu00230 Purine metabolism	GO:0000082 G1/S transition of mitotic cell cycle; GO:0000278 mitotic cell cycle; GO:0007049 cell cycle; GO:0009987 cellular process; GO:0022402 cell cycle process; GO:0044770 cell cycle phase transition; GO:0044772 mitotic cell cycle phase transition; GO:0044843 cell cycle G1/S phase transition; GO:1903047 mitotic cell cycle process;	GO:0005622 intracellular; GO:0005623 cell; GO:0005737 cytoplasm;	GO:0005488 binding; GO:0005515 protein binding; GO:0042802 identical protein binding;	PF00731	AIR carboxylase	F	KOG2835	Phosphoribosylamidoimidazole-succinocarboxamide synthase
Q3UNZ8	Quinone oxidoreductase-like protein 2 OS=Mus musculus OX=10090 GN=Cryzl2 PE=1 SV=1	Cryzl2	37.808	1.052	1.112	0.926	0.934	1.027	1.115	0.948	0.934	1.042	1.144	0.919	0.921	1.08	0.00252675	1.207	0.000132948	0.895	0.00068166	0.894	0.000180887	0.827	4.90038e-05	0.999	0.902251	mitochondria							PF08240	Alcohol dehydrogenase GroES-like domain	C	KOG1198	Zinc-binding oxidoreductase
Q91VM5	RNA binding motif protein, X-linked-like-1 OS=Mus musculus OX=10090 GN=Rbmxl1 PE=2 SV=1	Rbmxl1	42.161	1.353	0.849	0.947	0.917	1.225	0.955	0.979	0.874	1.229	1.011	0.968	0.868	0.739	0.00757608	0.973	0.594833	0.76	0.00130537	0.698	0.000630408	0.945	0.370316	0.919	0.0128512	nucleus	K12885	RBMX; heterogeneous nuclear ribonucleoprotein G	mmu03040 Spliceosome	GO:0000245 spliceosomal complex assembly; GO:0000375 RNA splicing, via transesterification reactions; GO:0000377 RNA splicing, via transesterification reactions with bulged adenosine as nucleophile; GO:0000381 regulation of alternative mRNA splicing, via spliceosome; GO:0000398 mRNA splicing, via spliceosome; GO:0006139 nucleobase-containing compound metabolic process; GO:0006351 transcription, D…	GO:0000228 nuclear chromosome; GO:0000785 chromatin; GO:0000790 nuclear chromatin; GO:0000791 euchromatin; GO:0005576 extracellular region; GO:0005615 extracellular space; GO:0005622 intracellular; GO:0005623 cell; GO:0005634 nucleus; GO:0005681 spliceosomal complex; GO:0005694 chromosome; GO:0005719 nuclear euchromatin; GO:0031974 membrane-enclosed lumen; GO:0031981 nuclear lumen; GO:0031982 ves…	GO:0000976 transcription regulatory region sequence-specific DNA binding; GO:0000977 RNA polymerase II transcription regulatory region sequence-specific DNA binding; GO:0000978 RNA polymerase II cis-regulatory region sequence-specific DNA binding; GO:0000987 cis-regulatory region sequence-specific DNA binding; GO:0001067 regulatory region nucleic acid binding; GO:0003676 nucleic acid binding; GO:…	PF00076	RNA recognition motif. (a.k.a. RRM, RBD, or RNP domain)	A	KOG0226	RNA-binding proteins
Q80ZS3	28S ribosomal protein S26, mitochondrial OS=Mus musculus OX=10090 GN=Mrps26 PE=1 SV=1	Mrps26	23.443	1.108	1.003	0.968	0.97	1.112	1.043	0.915	0.958	1.104	1.117	0.935	0.912	0.952	0.183544	1.122	0.0318292	0.848	0.000560839	0.854	0.00113614	0.898	0.0432187	1.008	0.773332	mitochondria	K17405			GO:0006412 translation; GO:0006414 translational elongation; GO:0006415 translational termination; GO:0006518 peptide metabolic process; GO:0006807 nitrogen compound metabolic process; GO:0006950 response to stress; GO:0006974 cellular response to DNA damage stimulus; GO:0008152 metabolic process; GO:0009058 biosynthetic process; GO:0009059 macromolecule biosynthetic process; GO:0009987 cellular …	GO:0000313 organellar ribosome; GO:0000314 organellar small ribosomal subunit; GO:0005622 intracellular; GO:0005623 cell; GO:0005634 nucleus; GO:0005654 nucleoplasm; GO:0005737 cytoplasm; GO:0005739 mitochondrion; GO:0005740 mitochondrial envelope; GO:0005743 mitochondrial inner membrane; GO:0005759 mitochondrial matrix; GO:0005761 mitochondrial ribosome; GO:0005763 mitochondrial small ribosomal …				J	KOG4691	Uncharacterized conserved protein
O35316	Sodium- and chloride-dependent taurine transporter OS=Mus musculus OX=10090 GN=Slc6a6 PE=1 SV=2	Slc6a6	69.855					0.949	0.672	1.152	1.231	0.972	0.703	1.14	1.191	0.716	0.00577269	0.6	0.00204425	1.193	0.00542898	1.261	0.00766418	1.761	0.00242768	1.057	0.0864273	plasma membrane	K05039			GO:0003333 amino acid transmembrane transport; GO:0006082 organic acid metabolic process; GO:0006520 cellular amino acid metabolic process; GO:0006807 nitrogen compound metabolic process; GO:0006810 transport; GO:0006811 ion transport; GO:0006812 cation transport; GO:0006814 sodium ion transport; GO:0006820 anion transport; GO:0006865 amino acid transport; GO:0008152 metabolic process; GO:0009987…	GO:0005623 cell; GO:0005886 plasma membrane; GO:0005887 integral component of plasma membrane; GO:0016020 membrane; GO:0016021 integral component of membrane; GO:0031224 intrinsic component of membrane; GO:0031226 intrinsic component of plasma membrane; GO:0071944 cell periphery;	GO:0005215 transporter activity; GO:0005342 organic acid transmembrane transporter activity; GO:0005343 organic acid:sodium symporter activity; GO:0005368 taurine transmembrane transporter activity; GO:0005369 taurine:sodium symporter activity; GO:0005488 binding; GO:0008324 cation transmembrane transporter activity; GO:0008509 anion transmembrane transporter activity; GO:0008514 organic anion tr…			P	KOG3660	Sodium-neurotransmitter symporter
Q8R3V5	Endophilin-B2 OS=Mus musculus OX=10090 GN=Sh3glb2 PE=1 SV=2	Sh3glb2	44.503	0.836	1.056	1.033	1.027	0.881	1.075	1.01	1.02	0.917	0.966	1.039	1.096	1.176	0.0191522	1.005	0.9158	1.17	0.00497295	1.193	0.00738668	1.015	0.723037	1.02	0.477773	cytoplasm	K21269	SH3GLB2; endophilin-B2	mmu04144 Endocytosis		GO:0005622 intracellular; GO:0005623 cell; GO:0005634 nucleus; GO:0005654 nucleoplasm; GO:0005737 cytoplasm; GO:0005829 cytosol; GO:0031974 membrane-enclosed lumen; GO:0031981 nuclear lumen; GO:0043226 organelle; GO:0043227 membrane-bounded organelle; GO:0043229 intracellular organelle; GO:0043231 intracellular membrane-bounded organelle; GO:0043233 organelle lumen; GO:0070013 intracellular organ…	GO:0005488 binding; GO:0005515 protein binding; GO:0042802 identical protein binding;	PF03114	BAR domain	T	KOG3725	SH3 domain protein SH3GLB
Q9WU03	Kunitz-type protease inhibitor 2 OS=Mus musculus OX=10090 GN=Spint2 PE=1 SV=1	Spint2	27.914									1.031	1.051	0.928	1.012	1.019		1.133		0.9		0.982		0.963		1.091		extracellular	K23421			GO:0000003 reproduction; GO:0000902 cell morphogenesis; GO:0000904 cell morphogenesis involved in differentiation; GO:0001701 in utero embryonic development; GO:0001763 morphogenesis of a branching structure; GO:0001838 embryonic epithelial tube formation; GO:0001841 neural tube formation; GO:0001843 neural tube closure; GO:0001890 placenta development; GO:0001892 embryonic placenta development; …	GO:0005576 extracellular region; GO:0005622 intracellular; GO:0005623 cell; GO:0005737 cytoplasm; GO:0005886 plasma membrane; GO:0016020 membrane; GO:0016021 integral component of membrane; GO:0031224 intrinsic component of membrane; GO:0071944 cell periphery;	GO:0004857 enzyme inhibitor activity; GO:0004866 endopeptidase inhibitor activity; GO:0004867 serine-type endopeptidase inhibitor activity; GO:0030234 enzyme regulator activity; GO:0030414 peptidase inhibitor activity; GO:0061134 peptidase regulator activity; GO:0061135 endopeptidase regulator activity; GO:0098772 molecular function regulator;	PF00014	Kunitz/Bovine pancreatic trypsin inhibitor domain	O	KOG4295	Serine proteinase inhibitor (KU family)
Q62407	Striated muscle-specific serine/threonine-protein kinase OS=Mus musculus OX=10090 GN=Speg PE=1 SV=2	Speg	354.34	1.338	0.909	0.96	0.832	1.458	0.866	0.848	0.877					0.635	0.0116034	0.982	0.824461	0.647	0.0285378	0.611	0.0103345	0.963	0.400133	0.945	0.501936	nucleus	K08809			GO:0001701 in utero embryonic development; GO:0007275 multicellular organism development; GO:0007507 heart development; GO:0009790 embryo development; GO:0009792 embryo development ending in birth or egg hatching; GO:0009888 tissue development; GO:0009987 cellular process; GO:0014706 striated muscle tissue development; GO:0030154 cell differentiation; GO:0032501 multicellular organismal process; …	GO:0005622 intracellular; GO:0005623 cell; GO:0005634 nucleus; GO:0043226 organelle; GO:0043227 membrane-bounded organelle; GO:0043229 intracellular organelle; GO:0043231 intracellular membrane-bounded organelle;		PF07679; PF00069	Immunoglobulin I-set domain; Protein kinase domain	T	KOG0613	Projectin/twitchin and related proteins
Q9R112	Sulfide:quinone oxidoreductase, mitochondrial OS=Mus musculus OX=10090 GN=Sqor PE=1 SV=3	Sqor	50.282	1.066	1.017	0.97	0.958	1.036	1.034	0.952	0.951	1.059	1.029	0.98	0.942	0.974	0.0595413	1.061	0.00371377	0.918	0.0021196	0.902	0.00048115	0.926	0.000367866	0.982	0.145108	mitochondria	K22470	SQOR; eukaryotic sulfide quinone oxidoreductase [EC:1.8.5.8]	mmu00920 Sulfur metabolism; mmu01100 Metabolic pathways	GO:0006790 sulfur compound metabolic process; GO:0008152 metabolic process; GO:0009404 toxin metabolic process; GO:0009987 cellular process; GO:0017144 drug metabolic process; GO:0019418 sulfide oxidation; GO:0019748 secondary metabolic process; GO:0044237 cellular metabolic process; GO:0055114 oxidation-reduction process; GO:0070221 sulfide oxidation, using sulfide:quinone oxidoreductase; GO:007…		GO:0003824 catalytic activity; GO:0016491 oxidoreductase activity; GO:0016667 oxidoreductase activity, acting on a sulfur group of donors; GO:0016672 oxidoreductase activity, acting on a sulfur group of donors, quinone or similar compound as acceptor; GO:0070224 sulfide:quinone oxidoreductase activity;	PF07992	Pyridine nucleotide-disulphide oxidoreductase	C	KOG3851	Sulfide:quinone oxidoreductase/flavo-binding protein
O88816	Serotonin N-acetyltransferase OS=Mus musculus OX=10090 GN=Aanat PE=2 SV=1	Aanat	23.068	1.143	1.204	0.895	0.792									1.053		1.345		0.783		0.693		0.658		0.885		extracellular	K00669	AANAT; arylalkylamine N-acetyltransferase [EC:2.3.1.87]	mmu00380 Tryptophan metabolism; mmu01100 Metabolic pathways	GO:0001101 response to acid chemical; GO:0006464 cellular protein modification process; GO:0006473 protein acetylation; GO:0006474 N-terminal protein amino acid acetylation; GO:0006576 cellular biogenic amine metabolic process; GO:0006586 indolalkylamine metabolic process; GO:0006725 cellular aromatic compound metabolic process; GO:0006807 nitrogen compound metabolic process; GO:0007623 circadian…	GO:0005622 intracellular; GO:0005623 cell; GO:0005737 cytoplasm; GO:0005829 cytosol; GO:0048471 perinuclear region of cytoplasm;	GO:0003824 catalytic activity; GO:0004059 aralkylamine N-acetyltransferase activity; GO:0004060 arylamine N-acetyltransferase activity; GO:0005488 binding; GO:0005515 protein binding; GO:0008080 N-acetyltransferase activity; GO:0016407 acetyltransferase activity; GO:0016410 N-acyltransferase activity; GO:0016740 transferase activity; GO:0016746 transferase activity, transferring acyl groups; GO:0…			K	KOG4144	Arylalkylamine N-acetyltransferase
Q9CY50	Translocon-associated protein subunit alpha OS=Mus musculus OX=10090 GN=Ssr1 PE=1 SV=1	Ssr1	32.065	1.054	1.031	0.99	0.946	1.049	1.003	1.017	0.94	1.063	0.995	0.986	0.937	0.957	0.0179121	1.012	0.456677	0.945	0.00576925	0.892	1.80422e-05	0.932	0.00320369	0.943	0.00446739	endoplasmic reticulum	K13249	SSR1; translocon-associated protein subunit alpha	mmu04141 Protein processing in endoplasmic reticulum	GO:0006605 protein targeting; GO:0006612 protein targeting to membrane; GO:0006613 cotranslational protein targeting to membrane; GO:0006810 transport; GO:0006886 intracellular protein transport; GO:0006950 response to stress; GO:0006986 response to unfolded protein; GO:0007154 cell communication; GO:0007165 signal transduction; GO:0008104 protein localization; GO:0008284 positive regulation of c…	GO:0005622 intracellular; GO:0005623 cell; GO:0005737 cytoplasm; GO:0005783 endoplasmic reticulum; GO:0005789 endoplasmic reticulum membrane; GO:0012505 endomembrane system; GO:0016020 membrane; GO:0016021 integral component of membrane; GO:0031224 intrinsic component of membrane; GO:0031984 organelle subcompartment; GO:0042175 nuclear outer membrane-endoplasmic reticulum membrane network; GO:004…				U	KOG1631	Translocon-associated complex TRAP, alpha subunit
Q6ZWR6	Nesprin-1 OS=Mus musculus OX=10090 GN=Syne1 PE=1 SV=2	Syne1	1009.9	0.983	0.983	0.998	1.051	0.942	0.994	1.004	1.06	0.951	0.988	1.004	1.075	1.031	0.0827397	0.986	0.0221895	1.045	0.0273716	1.108	0.00210986	1.075	0.000605834	1.06	0.00107541	nucleus	K19326			GO:0006996 organelle organization; GO:0006997 nucleus organization; GO:0007010 cytoskeleton organization; GO:0007030 Golgi organization; GO:0008104 protein localization; GO:0009987 cellular process; GO:0010256 endomembrane system organization; GO:0016043 cellular component organization; GO:0030154 cell differentiation; GO:0032502 developmental process; GO:0032507 maintenance of protein location i…	GO:0000932 P-body; GO:0005622 intracellular; GO:0005623 cell; GO:0005634 nucleus; GO:0005635 nuclear envelope; GO:0005654 nucleoplasm; GO:0005730 nucleolus; GO:0005737 cytoplasm; GO:0005794 Golgi apparatus; GO:0005856 cytoskeleton; GO:0005886 plasma membrane; GO:0012505 endomembrane system; GO:0016020 membrane; GO:0016021 integral component of membrane; GO:0030016 myofibril; GO:0030017 sarcomere;…	GO:0003779 actin binding; GO:0005488 binding; GO:0005515 protein binding; GO:0005521 lamin binding; GO:0008092 cytoskeletal protein binding; GO:0019899 enzyme binding; GO:0042802 identical protein binding; GO:0042803 protein homodimerization activity; GO:0044877 protein-containing complex binding; GO:0046983 protein dimerization activity; GO:0051015 actin filament binding;	PF00307; PF00435; PF10541	Calponin homology (CH) domain; Spectrin repeat; Nuclear envelope localisation domain	Z	KOG0516	Dystonin, GAS (Growth-arrest-specific protein), and related proteins
Q5FWH2	Putative E3 ubiquitin-protein ligase UNKL OS=Mus musculus OX=10090 GN=Unkl PE=2 SV=2	Unkl	79.635	1.005	0.905	1.06	1.044	1.12	0.902	0.952	1.051	1.23	0.851	1.03	0.918	0.792	0.0203671	0.874	0.023784	0.907	0.224787	0.898	0.220616	1.134	0.0625331	0.99	0.85709	nucleus	K23047			GO:0000209 protein polyubiquitination; GO:0006355 regulation of transcription, DNA-templated; GO:0006357 regulation of transcription by RNA polymerase II; GO:0006464 cellular protein modification process; GO:0006807 nitrogen compound metabolic process; GO:0008152 metabolic process; GO:0009889 regulation of biosynthetic process; GO:0009987 cellular process; GO:0010468 regulation of gene expression…	GO:0005622 intracellular; GO:0005623 cell; GO:0005634 nucleus; GO:0005737 cytoplasm; GO:0005829 cytosol; GO:0043226 organelle; GO:0043227 membrane-bounded organelle; GO:0043229 intracellular organelle; GO:0043231 intracellular membrane-bounded organelle;	GO:0000981 DNA-binding transcription factor activity, RNA polymerase II-specific; GO:0003700 DNA-binding transcription factor activity; GO:0003824 catalytic activity; GO:0004842 ubiquitin-protein transferase activity; GO:0016740 transferase activity; GO:0019787 ubiquitin-like protein transferase activity; GO:0140096 catalytic activity, acting on a protein; GO:0140110 transcription regulator activ…	PF13920	Zinc finger, C3HC4 type (RING finger)	O	KOG1595	CCCH-type Zn-finger protein
Q9WVC5	Short transient receptor potential channel 7 OS=Mus musculus OX=10090 GN=Trpc7 PE=2 SV=1	Trpc7	99.474					1.058	1.156	0.934	0.879	0.911	1.275	1.012	0.821	1.235	0.140771	1.249	0.0725107	0.988	0.918957	0.863	0.220506	0.699	0.0268419	0.874	0.124511	plasma membrane	K04970			GO:0000003 reproduction; GO:0000041 transition metal ion transport; GO:0001775 cell activation; GO:0006810 transport; GO:0006811 ion transport; GO:0006812 cation transport; GO:0006816 calcium ion transport; GO:0006828 manganese ion transport; GO:0006873 cellular ion homeostasis; GO:0006874 cellular calcium ion homeostasis; GO:0006875 cellular metal ion homeostasis; GO:0006950 response to stress; …	GO:0005622 intracellular; GO:0005623 cell; GO:0005737 cytoplasm; GO:0005886 plasma membrane; GO:0005887 integral component of plasma membrane; GO:0016020 membrane; GO:0016021 integral component of membrane; GO:0031224 intrinsic component of membrane; GO:0031226 intrinsic component of plasma membrane; GO:0048471 perinuclear region of cytoplasm; GO:0071944 cell periphery;	GO:0005215 transporter activity; GO:0005216 ion channel activity; GO:0005261 cation channel activity; GO:0005262 calcium channel activity; GO:0008324 cation transmembrane transporter activity; GO:0015075 ion transmembrane transporter activity; GO:0015085 calcium ion transmembrane transporter activity; GO:0015267 channel activity; GO:0015279 store-operated calcium channel activity; GO:0015318 inor…			PT	KOG3609	Receptor-activated Ca2+-permeable cation channels (STRPC family)
Q9JKB1	Ubiquitin carboxyl-terminal hydrolase isozyme L3 OS=Mus musculus OX=10090 GN=Uchl3 PE=1 SV=2	Uchl3	26.151	0.811	1.29	0.94	0.974	0.848	1.298	0.936	0.934	0.964	1.199	0.964	0.893	1.444	0.00306452	1.333	0.000447783	1.083	0.193577	1.068	0.304371	0.74	0.00108065	0.986	0.619007	cytoplasm	K05609			GO:0001654 eye development; GO:0006464 cellular protein modification process; GO:0006508 proteolysis; GO:0006807 nitrogen compound metabolic process; GO:0007275 multicellular organism development; GO:0007423 sensory organ development; GO:0007610 behavior; GO:0007626 locomotory behavior; GO:0007628 adult walking behavior; GO:0007631 feeding behavior; GO:0008152 metabolic process; GO:0008344 adult …	GO:0005622 intracellular; GO:0005623 cell; GO:0005634 nucleus; GO:0005737 cytoplasm; GO:0005829 cytosol; GO:0043226 organelle; GO:0043227 membrane-bounded organelle; GO:0043229 intracellular organelle; GO:0043231 intracellular membrane-bounded organelle;	GO:0003824 catalytic activity; GO:0004843 thiol-dependent ubiquitin-specific protease activity; GO:0005488 binding; GO:0005515 protein binding; GO:0008233 peptidase activity; GO:0008234 cysteine-type peptidase activity; GO:0016787 hydrolase activity; GO:0019783 ubiquitin-like protein-specific protease activity; GO:0019784 NEDD8-specific protease activity; GO:0032182 ubiquitin-like protein binding…	PF01088	Ubiquitin carboxyl-terminal hydrolase, family 1	O	KOG1415	Ubiquitin C-terminal hydrolase UCHL1
Q8C4B4	Protein unc-119 homolog B OS=Mus musculus OX=10090 GN=Unc119b PE=1 SV=1	Unc119b	28.302	0.889	1.155	0.944	1.027	0.847	1.047	1.076	1.135	0.783	1.024	1.052	1.134	1.281	0.00911398	1.05	0.420295	1.22	0.0223833	1.308	0.00563497	1.022	0.684061	1.073	0.246513	cytoplasm	K23539			GO:0006810 transport; GO:0006996 organelle organization; GO:0007275 multicellular organism development; GO:0007399 nervous system development; GO:0008104 protein localization; GO:0009987 cellular process; GO:0015031 protein transport; GO:0015833 peptide transport; GO:0016043 cellular component organization; GO:0022008 neurogenesis; GO:0022607 cellular component assembly; GO:0030030 cell projectio…	GO:0005622 intracellular; GO:0005623 cell; GO:0005737 cytoplasm; GO:0005829 cytosol; GO:0005929 cilium; GO:0035869 ciliary transition zone; GO:0042995 cell projection; GO:0043226 organelle; GO:0120025 plasma membrane bounded cell projection;	GO:0005488 binding; GO:0008289 lipid binding;			TU	KOG4037	Photoreceptor synaptic vesicle protein HRG4/UNC-119
Q8VCY6	U3 small nucleolar RNA-associated protein 6 homolog OS=Mus musculus OX=10090 GN=Utp6 PE=2 SV=1	Utp6	70.429	0.99	1.107	0.966	0.956					0.983	1.123	0.962	0.953	1.13	0.00424734	1.157	0.00262489	0.977	0.0303085	0.968	0.0135701	0.856	0.00222666	0.99	0.0626549	cytoplasm	K14557	UTP6; U3 small nucleolar RNA-associated protein 6	mmu03008 Ribosome biogenesis in eukaryotes	GO:0000462 maturation of SSU-rRNA from tricistronic rRNA transcript (SSU-rRNA, 5.8S rRNA, LSU-rRNA); GO:0006139 nucleobase-containing compound metabolic process; GO:0006364 rRNA processing; GO:0006396 RNA processing; GO:0006725 cellular aromatic compound metabolic process; GO:0006807 nitrogen compound metabolic process; GO:0008152 metabolic process; GO:0009987 cellular process; GO:0010467 gene ex…	GO:0005622 intracellular; GO:0005623 cell; GO:0005634 nucleus; GO:0005654 nucleoplasm; GO:0005730 nucleolus; GO:0030684 preribosome; GO:0030686 90S preribosome; GO:0031974 membrane-enclosed lumen; GO:0031981 nuclear lumen; GO:0032040 small-subunit processome; GO:0032991 protein-containing complex; GO:0034388 Pwp2p-containing subcomplex of 90S preribosome; GO:0043226 organelle; GO:0043227 membrane…	GO:0003676 nucleic acid binding; GO:0003723 RNA binding; GO:0005488 binding; GO:0030515 snoRNA binding; GO:0097159 organic cyclic compound binding; GO:1901363 heterocyclic compound binding;			S	KOG2396	HAT (Half-A-TPR) repeat-containing protein
P20152	Vimentin OS=Mus musculus OX=10090 GN=Vim PE=1 SV=3	Vim	53.687	1.039	0.941	0.984	1.04	1.047	0.948	0.98	1.043	1.036	0.933	0.993	1.042	0.904	5.47907e-05	0.954	0.0014969	0.947	0.000411249	1.001	0.781129	1.107	2.63277e-05	1.057	0.000156869	nucleus	K07606	VIM; vimentin	mmu05206 MicroRNAs in cancer; mmu05169 Epstein-Barr virus infection	GO:0000003 reproduction; GO:0001654 eye development; GO:0001701 in utero embryonic development; GO:0001890 placenta development; GO:0001893 maternal placenta development; GO:0002064 epithelial cell development; GO:0002088 lens development in camera-type eye; GO:0002376 immune system process; GO:0003006 developmental process involved in reproduction; GO:0006417 regulation of translation; GO:000695…	GO:0005622 intracellular; GO:0005623 cell; GO:0005634 nucleus; GO:0005737 cytoplasm; GO:0005777 peroxisome; GO:0005829 cytosol; GO:0005844 polysome; GO:0005856 cytoskeleton; GO:0005882 intermediate filament; GO:0005886 plasma membrane; GO:0016020 membrane; GO:0030139 endocytic vesicle; GO:0030424 axon; GO:0030496 midbody; GO:0031252 cell leading edge; GO:0031410 cytoplasmic vesicle; GO:0031982 ve…	GO:0003676 nucleic acid binding; GO:0003723 RNA binding; GO:0003725 double-stranded RNA binding; GO:0005198 structural molecule activity; GO:0005200 structural constituent of cytoskeleton; GO:0005212 structural constituent of eye lens; GO:0005488 binding; GO:0005515 protein binding; GO:0008022 protein C-terminus binding; GO:0019215 intermediate filament binding; GO:0019899 enzyme binding; GO:0019…			Z	KOG0977	Nuclear envelope protein lamin, intermediate filament superfamily
Q61464	Zinc finger protein 638 OS=Mus musculus OX=10090 GN=Znf638 PE=1 SV=2	Znf638	218.13	0.999	1.057	1.027	0.936	0.94	1.083	0.96	1.018	1.007	1.032	1	0.98	1.077	0.0453155	1.062	0.066356	1.014	0.659646	0.996	0.903665	0.925	0.0487707	0.982	0.59295	nucleus				GO:0006139 nucleobase-containing compound metabolic process; GO:0006396 RNA processing; GO:0006725 cellular aromatic compound metabolic process; GO:0006807 nitrogen compound metabolic process; GO:0008152 metabolic process; GO:0008380 RNA splicing; GO:0009987 cellular process; GO:0010467 gene expression; GO:0016070 RNA metabolic process; GO:0034641 cellular nitrogen compound metabolic process; GO:…	GO:0005622 intracellular; GO:0005623 cell; GO:0005634 nucleus; GO:0005654 nucleoplasm; GO:0005737 cytoplasm; GO:0031974 membrane-enclosed lumen; GO:0031981 nuclear lumen; GO:0043226 organelle; GO:0043227 membrane-bounded organelle; GO:0043229 intracellular organelle; GO:0043231 intracellular membrane-bounded organelle; GO:0043233 organelle lumen; GO:0070013 intracellular organelle lumen;	GO:0003676 nucleic acid binding; GO:0003677 DNA binding; GO:0003690 double-stranded DNA binding; GO:0005488 binding; GO:0097159 organic cyclic compound binding; GO:1901363 heterocyclic compound binding;
Q91YT7	YTH domain-containing family protein 2 OS=Mus musculus OX=10090 GN=Ythdf2 PE=1 SV=1	Ythdf2	62.279	0.846	1.039	1.051	1.071	0.899	1.049	1.008	1.066	0.874	1.06	1.018	1.059	1.202	0.000568824	1.023	0.173435	1.175	0.00172218	1.22	0.000366127	1.015	0.0845086	1.039	0.0430183	cytoplasm,nucleus	K20102			GO:0000003 reproduction; GO:0000902 cell morphogenesis; GO:0000904 cell morphogenesis involved in differentiation; GO:0001556 oocyte maturation; GO:0002376 immune system process; GO:0002682 regulation of immune system process; GO:0003006 developmental process involved in reproduction; GO:0006417 regulation of translation; GO:0006446 regulation of translational initiation; GO:0006955 immune respon…	GO:0000932 P-body; GO:0005622 intracellular; GO:0005623 cell; GO:0005634 nucleus; GO:0005737 cytoplasm; GO:0005815 microtubule organizing center; GO:0005829 cytosol; GO:0005856 cytoskeleton; GO:0015630 microtubule cytoskeleton; GO:0032991 protein-containing complex; GO:0035770 ribonucleoprotein granule; GO:0036464 cytoplasmic ribonucleoprotein granule; GO:0043226 organelle; GO:0043227 membrane-bo…	GO:0003676 nucleic acid binding; GO:0003723 RNA binding; GO:0005488 binding; GO:0097159 organic cyclic compound binding; GO:1901363 heterocyclic compound binding; GO:1990247 N6-methyladenosine-containing RNA binding;	PF04146	YT521-B-like domain	S	KOG1901	Uncharacterized high-glucose-regulated protein
P0CL69	Zinc finger protein 703 OS=Mus musculus OX=10090 GN=Znf703 PE=1 SV=1	Znf703	58.73																									nucleus				GO:0006355 regulation of transcription, DNA-templated; GO:0007162 negative regulation of cell adhesion; GO:0007275 multicellular organism development; GO:0008284 positive regulation of cell population proliferation; GO:0009719 response to endogenous stimulus; GO:0009725 response to hormone; GO:0009888 tissue development; GO:0009889 regulation of biosynthetic process; GO:0009890 negative regulatio…	GO:0005622 intracellular; GO:0005623 cell; GO:0005634 nucleus; GO:0005737 cytoplasm; GO:0016363 nuclear matrix; GO:0031974 membrane-enclosed lumen; GO:0031981 nuclear lumen; GO:0032991 protein-containing complex; GO:0034399 nuclear periphery; GO:0043226 organelle; GO:0043227 membrane-bounded organelle; GO:0043229 intracellular organelle; GO:0043231 intracellular membrane-bounded organelle; GO:004…	GO:0005488 binding; GO:0005515 protein binding; GO:0008134 transcription factor binding; GO:0070491 repressing transcription factor binding;
Q8K1N1	Calcium-independent phospholipase A2-gamma OS=Mus musculus OX=10090 GN=Pnpla8 PE=1 SV=1	Pnpla8	87.38	1.1	0.97	0.986	0.963	1.062	1.003	1.013	0.944	1.133	0.92	0.999	0.974	0.878	0.0141374	0.965	0.240895	0.91	0.00968457	0.874	0.00299764	0.996	0.899193	0.961	0.0295394	mitochondria	K16815			GO:0001516 prostaglandin biosynthetic process; GO:0001676 long-chain fatty acid metabolic process; GO:0006082 organic acid metabolic process; GO:0006629 lipid metabolic process; GO:0006631 fatty acid metabolic process; GO:0006633 fatty acid biosynthetic process; GO:0006636 unsaturated fatty acid biosynthetic process; GO:0006644 phospholipid metabolic process; GO:0006650 glycerophospholipid metabo…	GO:0005622 intracellular; GO:0005623 cell; GO:0005737 cytoplasm; GO:0005777 peroxisome; GO:0005778 peroxisomal membrane; GO:0005783 endoplasmic reticulum; GO:0005789 endoplasmic reticulum membrane; GO:0012505 endomembrane system; GO:0016020 membrane; GO:0031090 organelle membrane; GO:0031903 microbody membrane; GO:0031984 organelle subcompartment; GO:0042175 nuclear outer membrane-endoplasmic ret…	GO:0000166 nucleotide binding; GO:0003824 catalytic activity; GO:0004620 phospholipase activity; GO:0004623 phospholipase A2 activity; GO:0005488 binding; GO:0005524 ATP binding; GO:0008144 drug binding; GO:0016298 lipase activity; GO:0016787 hydrolase activity; GO:0016788 hydrolase activity, acting on ester bonds; GO:0017076 purine nucleotide binding; GO:0030554 adenyl nucleotide binding; GO:003…			I	KOG4231	Intracellular membrane-bound Ca2+-independent phospholipase A2
Q61152	Tyrosine-protein phosphatase non-receptor type 18 OS=Mus musculus OX=10090 GN=Ptpn18 PE=1 SV=1	Ptpn18	50.201																									cytoplasm,nucleus	K18024			GO:0006464 cellular protein modification process; GO:0006470 protein dephosphorylation; GO:0006793 phosphorus metabolic process; GO:0006796 phosphate-containing compound metabolic process; GO:0006807 nitrogen compound metabolic process; GO:0007154 cell communication; GO:0007165 signal transduction; GO:0007166 cell surface receptor signaling pathway; GO:0007167 enzyme linked receptor protein signa…	GO:0005622 intracellular; GO:0005623 cell; GO:0005634 nucleus; GO:0005654 nucleoplasm; GO:0005737 cytoplasm; GO:0005829 cytosol; GO:0031974 membrane-enclosed lumen; GO:0031981 nuclear lumen; GO:0043226 organelle; GO:0043227 membrane-bounded organelle; GO:0043229 intracellular organelle; GO:0043231 intracellular membrane-bounded organelle; GO:0043233 organelle lumen; GO:0070013 intracellular organ…	GO:0003824 catalytic activity; GO:0004721 phosphoprotein phosphatase activity; GO:0004725 protein tyrosine phosphatase activity; GO:0004726 non-membrane spanning protein tyrosine phosphatase activity; GO:0016787 hydrolase activity; GO:0016788 hydrolase activity, acting on ester bonds; GO:0016791 phosphatase activity; GO:0042578 phosphoric ester hydrolase activity; GO:0140096 catalytic activity, a…	PF00102	Protein-tyrosine phosphatase	T	KOG0789	Protein tyrosine phosphatase
P14685	26S proteasome non-ATPase regulatory subunit 3 OS=Mus musculus OX=10090 GN=Psmd3 PE=1 SV=3	Psmd3	60.718	0.926	1.078	1.043	1.012	0.938	1.055	1.022	0.98	0.894	1.053	1.042	1.008	1.155	0.000877698	1.025	0.0665562	1.127	0.00165295	1.088	0.00868224	0.942	0.00880812	0.966	0.0439846	cytoplasm	K03033	PSMD3; 26S proteasome regulatory subunit N3	mmu05020 Prion disease; mmu03050 Proteasome; mmu05016 Huntington disease; mmu05014 Amyotrophic lateral sclerosis; mmu05169 Epstein-Barr virus infection; mmu05010 Alzheimer disease; mmu05022 Pathways of neurodegeneration - multiple diseases; mmu05017 Spinocerebellar ataxia; mmu05012 Parkinson disease	GO:0001775 cell activation; GO:0002252 immune effector process; GO:0002263 cell activation involved in immune response; GO:0002274 myeloid leukocyte activation; GO:0002275 myeloid cell activation involved in immune response; GO:0002283 neutrophil activation involved in immune response; GO:0002366 leukocyte activation involved in immune response; GO:0002376 immune system process; GO:0002443 leukoc…	GO:0000502 proteasome complex; GO:0005576 extracellular region; GO:0005622 intracellular; GO:0005623 cell; GO:0005634 nucleus; GO:0005654 nucleoplasm; GO:0005737 cytoplasm; GO:0005829 cytosol; GO:0005838 proteasome regulatory particle; GO:0008541 proteasome regulatory particle, lid subcomplex; GO:0012505 endomembrane system; GO:0022624 proteasome accessory complex; GO:0030141 secretory granule; G…		PF01399	PCI domain	O	KOG2581	26S proteasome regulatory complex, subunit RPN3/PSMD3
Q99N91	39S ribosomal protein L34, mitochondrial OS=Mus musculus OX=10090 GN=Mrpl34 PE=1 SV=1	Mrpl34	10.531																									mitochondria	K02914	RP-L34; large subunit ribosomal protein L34	mmu03010 Ribosome	GO:0006412 translation; GO:0006414 translational elongation; GO:0006415 translational termination; GO:0006518 peptide metabolic process; GO:0006807 nitrogen compound metabolic process; GO:0008152 metabolic process; GO:0009058 biosynthetic process; GO:0009059 macromolecule biosynthetic process; GO:0009987 cellular process; GO:0010467 gene expression; GO:0016043 cellular component organization; GO:…	GO:0000313 organellar ribosome; GO:0000315 organellar large ribosomal subunit; GO:0005622 intracellular; GO:0005623 cell; GO:0005737 cytoplasm; GO:0005739 mitochondrion; GO:0005740 mitochondrial envelope; GO:0005743 mitochondrial inner membrane; GO:0005759 mitochondrial matrix; GO:0005761 mitochondrial ribosome; GO:0005762 mitochondrial large ribosomal subunit; GO:0005840 ribosome; GO:0015934 lar…	GO:0003735 structural constituent of ribosome; GO:0005198 structural molecule activity;			J	KOG4612	Mitochondrial ribosomal protein L34
Q9ET26	E3 ubiquitin-protein ligase RNF114 OS=Mus musculus OX=10090 GN=Rnf114 PE=1 SV=2	Rnf114	25.745	0.851	1.116	1.017	1.026	0.914	1.013	1.025	1.061	0.879	1.141	1.017	1.005	1.237	0.00726996	1.069	0.148779	1.157	0.00216214	1.169	0.00381819	0.946	0.239905	1.011	0.548305	nucleus	K15697			GO:0000209 protein polyubiquitination; GO:0006464 cellular protein modification process; GO:0006807 nitrogen compound metabolic process; GO:0008152 metabolic process; GO:0009893 positive regulation of metabolic process; GO:0009894 regulation of catabolic process; GO:0009896 positive regulation of catabolic process; GO:0009987 cellular process; GO:0010604 positive regulation of macromolecule metab…	GO:0005622 intracellular; GO:0005623 cell; GO:0005737 cytoplasm; GO:0005829 cytosol; GO:0005886 plasma membrane; GO:0016020 membrane; GO:0071944 cell periphery;	GO:0003824 catalytic activity; GO:0004842 ubiquitin-protein transferase activity; GO:0005488 binding; GO:0005515 protein binding; GO:0016740 transferase activity; GO:0019787 ubiquitin-like protein transferase activity; GO:0019899 enzyme binding; GO:0031624 ubiquitin conjugating enzyme binding; GO:0044390 ubiquitin-like protein conjugating enzyme binding; GO:0061630 ubiquitin protein ligase activi…	PF13445; PF05605	RING-type zinc-finger, LisH dimerisation motif; Drought induced 19 protein (Di19)
Q99KK9	Histidine--tRNA ligase, mitochondrial OS=Mus musculus OX=10090 GN=Hars2 PE=1 SV=1	Hars2	56.985	1.099	0.971	1.004	0.95	1.189	0.928	0.919	0.995	1.06	0.962	0.996	1.004	0.855	0.0129763	0.98	0.569318	0.872	0.0362576	0.881	0.0294318	1.031	0.241872	1.01	0.761733	mitochondria	K01892	HARS; histidyl-tRNA synthetase [EC:6.1.1.21]	mmu00970 Aminoacyl-tRNA biosynthesis	GO:0006082 organic acid metabolic process; GO:0006139 nucleobase-containing compound metabolic process; GO:0006399 tRNA metabolic process; GO:0006412 translation; GO:0006418 tRNA aminoacylation for protein translation; GO:0006427 histidyl-tRNA aminoacylation; GO:0006518 peptide metabolic process; GO:0006520 cellular amino acid metabolic process; GO:0006725 cellular aromatic compound metabolic pro…	GO:0005622 intracellular; GO:0005623 cell; GO:0005737 cytoplasm; GO:0005739 mitochondrion; GO:0005759 mitochondrial matrix; GO:0031974 membrane-enclosed lumen; GO:0043226 organelle; GO:0043227 membrane-bounded organelle; GO:0043229 intracellular organelle; GO:0043231 intracellular membrane-bounded organelle; GO:0043233 organelle lumen; GO:0070013 intracellular organelle lumen;	GO:0003824 catalytic activity; GO:0004812 aminoacyl-tRNA ligase activity; GO:0004821 histidine-tRNA ligase activity; GO:0005488 binding; GO:0005515 protein binding; GO:0016874 ligase activity; GO:0016875 ligase activity, forming carbon-oxygen bonds; GO:0042802 identical protein binding; GO:0042803 protein homodimerization activity; GO:0046983 protein dimerization activity; GO:0140098 catalytic ac…	PF13393; PF03129	Histidyl-tRNA synthetase; Anticodon binding domain	J	KOG1936	Histidyl-tRNA synthetase
Q9Z2S7	TSC22 domain family protein 3 OS=Mus musculus OX=10090 GN=Tsc22d3 PE=1 SV=2	Tsc22d3	15.177	0.998	0.868	1.139	1.008	0.946	0.905	1.095	1.064	0.984	0.887	1.124	1.018	0.908	0.00874639	0.792	0.000153343	1.147	0.00226126	1.055	0.0800473	1.162	0.00188081	0.92	0.0146913	cytoplasm				GO:0002682 regulation of immune system process; GO:0002683 negative regulation of immune system process; GO:0006810 transport; GO:0007589 body fluid secretion; GO:0010941 regulation of cell death; GO:0042981 regulation of apoptotic process; GO:0043066 negative regulation of apoptotic process; GO:0043067 regulation of programmed cell death; GO:0043069 negative regulation of programmed cell death; …	GO:0005622 intracellular; GO:0005623 cell; GO:0005634 nucleus; GO:0005737 cytoplasm; GO:0043226 organelle; GO:0043227 membrane-bounded organelle; GO:0043229 intracellular organelle; GO:0043231 intracellular membrane-bounded organelle;				K	KOG4797	Transcriptional regulator
Q9DC40	Telomere length regulation protein TEL2 homolog OS=Mus musculus OX=10090 GN=Telo2 PE=1 SV=2	Telo2	93.312	1.035	1.03	0.972	0.985	0.951	1.084	1	0.982					1.064	0.330407	1.072	0.14116	0.993	0.901014	0.99	0.855937	0.93	0.107188	0.997	0.880107	nucleus	K11137	TELO2; telomere length regulation protein	mmu03460 Fanconi anemia pathway; mmu04150 mTOR signaling pathway	GO:0001932 regulation of protein phosphorylation; GO:0001934 positive regulation of protein phosphorylation; GO:0009893 positive regulation of metabolic process; GO:0009966 regulation of signal transduction; GO:0009967 positive regulation of signal transduction; GO:0010562 positive regulation of phosphorus metabolic process; GO:0010604 positive regulation of macromolecule metabolic process; GO:00…	GO:0005622 intracellular; GO:0005623 cell; GO:0005634 nucleus; GO:0005654 nucleoplasm; GO:0005737 cytoplasm; GO:0005829 cytosol; GO:0016604 nuclear body; GO:0031931 TORC1 complex; GO:0031932 TORC2 complex; GO:0031974 membrane-enclosed lumen; GO:0031981 nuclear lumen; GO:0032991 protein-containing complex; GO:0034399 nuclear periphery; GO:0038201 TOR complex; GO:0043226 organelle; GO:0043227 membr…	GO:0005198 structural molecule activity; GO:0005488 binding; GO:0005515 protein binding; GO:0019899 enzyme binding; GO:0019900 kinase binding; GO:0019901 protein kinase binding; GO:0031072 heat shock protein binding; GO:0044877 protein-containing complex binding; GO:0051879 Hsp90 protein binding;			S	KOG4346	Uncharacterized conserved protein
O70548	Telethonin OS=Mus musculus OX=10090 GN=Tcap PE=1 SV=1	Tcap	19.077	2.059	0.823	0.7	0.506					2.068	0.796	0.668	0.562	0.392	0.000322869	1.183	0.0278373	0.331	0.000452313	0.259	0.00150354	0.66	0.016976	0.781	0.0494688	extracellular	K19879			GO:0001756 somitogenesis; GO:0002009 morphogenesis of an epithelium; GO:0003002 regionalization; GO:0003007 heart morphogenesis; GO:0003008 system process; GO:0003009 skeletal muscle contraction; GO:0003012 muscle system process; GO:0003013 circulatory system process; GO:0003015 heart process; GO:0003299 muscle hypertrophy in response to stress; GO:0003300 cardiac muscle hypertrophy; GO:0006928 m…	GO:0005622 intracellular; GO:0005623 cell; GO:0005737 cytoplasm; GO:0005829 cytosol; GO:0030016 myofibril; GO:0030017 sarcomere; GO:0030018 Z disc; GO:0031674 I band; GO:0043226 organelle; GO:0043228 non-membrane-bounded organelle; GO:0043229 intracellular organelle; GO:0043232 intracellular non-membrane-bounded organelle; GO:0043292 contractile fiber; GO:0099080 supramolecular complex; GO:009908…	GO:0005198 structural molecule activity; GO:0005488 binding; GO:0005515 protein binding; GO:0008092 cytoskeletal protein binding; GO:0008307 structural constituent of muscle; GO:0019904 protein domain specific binding; GO:0019955 cytokine binding; GO:0030674 protein-macromolecule adaptor activity; GO:0031432 titin binding; GO:0036122 BMP binding; GO:0044325 ion channel binding; GO:0051373 FATZ bi…	PF09470	Telethonin protein
Q8R0J4	Transmembrane protein 134 OS=Mus musculus OX=10090 GN=Tmem134 PE=1 SV=1	Tmem134	21.636																									plasma membrane									S	KOG4753	Predicted membrane protein
Q5ND56	TLC domain-containing protein 3A OS=Mus musculus OX=10090 GN=Tlcd3a PE=3 SV=1	Tlcd3a	29.467	1.077	1.03	0.928	0.991									0.956		1.11		0.862		0.92		0.962		1.068		plasma membrane					GO:0005623 cell; GO:0005886 plasma membrane; GO:0016020 membrane; GO:0071944 cell periphery;		PF03798	TLC domain	T	KOG4561	Uncharacterized conserved protein, contains TBC domain
Q9CYG7	Mitochondrial import receptor subunit TOM34 OS=Mus musculus OX=10090 GN=Tomm34 PE=1 SV=1	Tomm34	34.278	0.844	1.172	0.948	1.049	0.936	1.165	0.973	0.964	0.843	1.175	0.967	1.062	1.339	0.00108591	1.216	1.87343e-05	1.101	0.0519743	1.172	0.0260046	0.876	0.0118584	1.065	0.120265	cytoplasm	K17766			GO:0006605 protein targeting; GO:0006626 protein targeting to mitochondrion; GO:0006810 transport; GO:0006839 mitochondrial transport; GO:0006886 intracellular protein transport; GO:0006996 organelle organization; GO:0007005 mitochondrion organization; GO:0008104 protein localization; GO:0009987 cellular process; GO:0015031 protein transport; GO:0015833 peptide transport; GO:0016043 cellular comp…	GO:0005622 intracellular; GO:0005623 cell; GO:0005634 nucleus; GO:0005654 nucleoplasm; GO:0005737 cytoplasm; GO:0005739 mitochondrion; GO:0005740 mitochondrial envelope; GO:0005741 mitochondrial outer membrane; GO:0005829 cytosol; GO:0016020 membrane; GO:0016021 integral component of membrane; GO:0019867 outer membrane; GO:0031090 organelle membrane; GO:0031224 intrinsic component of membrane; GO…	GO:0005488 binding; GO:0005515 protein binding; GO:0031072 heat shock protein binding;			S	KOG1124	FOG: TPR repeat
Q9ER39	Torsin-1A OS=Mus musculus OX=10090 GN=Tor1a PE=1 SV=1	Tor1a	37.829	1.081	1.036	0.953	0.955	1.038	1.069	0.952	0.964	1.049	1.106	0.956	0.915	1.014	0.586255	1.122	0.00369684	0.903	0.00113721	0.895	0.00520082	0.883	0.00730609	0.991	0.578067	extracellular	K22990			GO:0000338 protein deneddylation; GO:0001505 regulation of neurotransmitter levels; GO:0002009 morphogenesis of an epithelium; GO:0002011 morphogenesis of an epithelial sheet; GO:0006457 protein folding; GO:0006464 cellular protein modification process; GO:0006508 proteolysis; GO:0006515 protein quality control for misfolded or incompletely synthesized proteins; GO:0006807 nitrogen compound metab…	GO:0005622 intracellular; GO:0005623 cell; GO:0005634 nucleus; GO:0005635 nuclear envelope; GO:0005737 cytoplasm; GO:0005783 endoplasmic reticulum; GO:0005788 endoplasmic reticulum lumen; GO:0005789 endoplasmic reticulum membrane; GO:0005829 cytosol; GO:0005856 cytoskeleton; GO:0008021 synaptic vesicle; GO:0012505 endomembrane system; GO:0012506 vesicle membrane; GO:0016020 membrane; GO:0019898 e…	GO:0003824 catalytic activity; GO:0005488 binding; GO:0005515 protein binding; GO:0008092 cytoskeletal protein binding; GO:0016462 pyrophosphatase activity; GO:0016787 hydrolase activity; GO:0016817 hydrolase activity, acting on acid anhydrides; GO:0016818 hydrolase activity, acting on acid anhydrides, in phosphorus-containing anhydrides; GO:0016887 ATPase activity; GO:0017111 nucleoside-triphosp…			O	KOG2170	ATPase of the AAA+ superfamily
Q9CQ88	Tetraspanin-31 OS=Mus musculus OX=10090 GN=Tspan31 PE=1 SV=1	Tspan31	22.694	1.18	0.983	0.908	0.96	1.188	0.924	0.953	0.978	1.179	0.934	0.935	0.968	0.801	0.000320715	1.016	0.541786	0.788	7.56178e-05	0.819	4.53637e-06	1.023	0.311463	1.039	0.0617324	plasma membrane	K17356			GO:0007154 cell communication; GO:0007165 signal transduction; GO:0007166 cell surface receptor signaling pathway; GO:0008284 positive regulation of cell population proliferation; GO:0009987 cellular process; GO:0023052 signaling; GO:0042127 regulation of cell population proliferation; GO:0048518 positive regulation of biological process; GO:0048522 positive regulation of cellular process; GO:005…	GO:0005623 cell; GO:0005886 plasma membrane; GO:0005887 integral component of plasma membrane; GO:0016020 membrane; GO:0016021 integral component of membrane; GO:0031224 intrinsic component of membrane; GO:0031226 intrinsic component of plasma membrane; GO:0071944 cell periphery;				S	KOG3882	Tetraspanin family integral membrane protein
E9Q735	Ubiquitin conjugation factor E4 A OS=Mus musculus OX=10090 GN=Ube4a PE=1 SV=1	Ube4a	118.2	1.034	1.011	1.02	0.993	1.099	0.997	1.002	0.955	1.064	0.98	1.01	0.962	0.935	0.0271159	0.985	0.230179	0.948	0.045349	0.91	0.0116118	0.974	0.151549	0.96	0.0342051	cytoplasm	K10596	UBE4A; ubiquitin conjugation factor E4 A [EC:2.3.2.27]	mmu04120 Ubiquitin mediated proteolysis	GO:0000209 protein polyubiquitination; GO:0006464 cellular protein modification process; GO:0006508 proteolysis; GO:0006511 ubiquitin-dependent protein catabolic process; GO:0006807 nitrogen compound metabolic process; GO:0006950 response to stress; GO:0008152 metabolic process; GO:0009056 catabolic process; GO:0009057 macromolecule catabolic process; GO:0009987 cellular process; GO:0010033 respo…	GO:0000151 ubiquitin ligase complex; GO:0005622 intracellular; GO:0005623 cell; GO:0005634 nucleus; GO:0005737 cytoplasm; GO:0032991 protein-containing complex; GO:0043226 organelle; GO:0043227 membrane-bounded organelle; GO:0043229 intracellular organelle; GO:0043231 intracellular membrane-bounded organelle; GO:1902494 catalytic complex; GO:1990234 transferase complex;	GO:0003824 catalytic activity; GO:0004842 ubiquitin-protein transferase activity; GO:0016740 transferase activity; GO:0019787 ubiquitin-like protein transferase activity; GO:0034450 ubiquitin-ubiquitin ligase activity; GO:0061630 ubiquitin protein ligase activity; GO:0061659 ubiquitin-like protein ligase activity; GO:0140096 catalytic activity, acting on a protein;	PF04564	U-box domain	O	KOG2042	Ubiquitin fusion degradation protein-2
O70475	UDP-glucose 6-dehydrogenase OS=Mus musculus OX=10090 GN=Ugdh PE=1 SV=1	Ugdh	54.831	0.904	1.026	1.048	1.017	0.916	1.032	1.032	1.051	0.932	1.076	1.039	0.969	1.139	0.00172136	1.005	0.783549	1.133	0.000224011	1.104	0.017646	0.969	0.319119	0.974	0.320881	cytoplasm	K00012	UGDH; UDPglucose 6-dehydrogenase [EC:1.1.1.22]	mmu00040 Pentose and glucuronate interconversions; mmu00520 Amino sugar and nucleotide sugar metabolism; mmu00053 Ascorbate and aldarate metabolism; mmu01100 Metabolic pathways; mmu01240 Biosynthesis of cofactors	GO:0001702 gastrulation with mouth forming second; GO:0006011 UDP-glucose metabolic process; GO:0006022 aminoglycan metabolic process; GO:0006023 aminoglycan biosynthetic process; GO:0006024 glycosaminoglycan biosynthetic process; GO:0006065 UDP-glucuronate biosynthetic process; GO:0006082 organic acid metabolic process; GO:0006091 generation of precursor metabolites and energy; GO:0006139 nucleo…	GO:0005622 intracellular; GO:0005623 cell; GO:0005634 nucleus; GO:0005654 nucleoplasm; GO:0005737 cytoplasm; GO:0005829 cytosol; GO:0031974 membrane-enclosed lumen; GO:0031981 nuclear lumen; GO:0043226 organelle; GO:0043227 membrane-bounded organelle; GO:0043229 intracellular organelle; GO:0043231 intracellular membrane-bounded organelle; GO:0043233 organelle lumen; GO:0070013 intracellular organ…	GO:0003824 catalytic activity; GO:0003979 UDP-glucose 6-dehydrogenase activity; GO:0009055 electron transfer activity; GO:0016491 oxidoreductase activity; GO:0016614 oxidoreductase activity, acting on CH-OH group of donors; GO:0016616 oxidoreductase activity, acting on the CH-OH group of donors, NAD or NADP as acceptor;	PF03721; PF00984; PF03720	UDP-glucose/GDP-mannose dehydrogenase family, NAD binding domain; UDP-glucose/GDP-mannose dehydrogenase family, central domain; UDP-glucose/GDP-mannose dehydrogenase family, UDP binding domain	GT	KOG2666	UDP-glucose/GDP-mannose dehydrogenase
O08810	116 kDa U5 small nuclear ribonucleoprotein component OS=Mus musculus OX=10090 GN=Eftud2 PE=1 SV=1	Eftud2	109.36	1.066	1.058	0.966	0.934	0.993	1.078	0.995	0.939	1.061	1.054	1.004	0.915	1.022	0.39742	1.076	0.00571177	0.95	0.120452	0.894	0.0098404	0.874	0.000214618	0.94	0.0119873	nucleus	K12852	EFTUD2; 116 kDa U5 small nuclear ribonucleoprotein component	mmu03040 Spliceosome	GO:0000375 RNA splicing, via transesterification reactions; GO:0000377 RNA splicing, via transesterification reactions with bulged adenosine as nucleophile; GO:0000398 mRNA splicing, via spliceosome; GO:0006139 nucleobase-containing compound metabolic process; GO:0006396 RNA processing; GO:0006397 mRNA processing; GO:0006725 cellular aromatic compound metabolic process; GO:0006807 nitrogen compou…	GO:0005622 intracellular; GO:0005623 cell; GO:0005634 nucleus; GO:0005654 nucleoplasm; GO:0005681 spliceosomal complex; GO:0005684 U2-type spliceosomal complex; GO:0005737 cytoplasm; GO:0005829 cytosol; GO:0015030 Cajal body; GO:0016604 nuclear body; GO:0016607 nuclear speck; GO:0030532 small nuclear ribonucleoprotein complex; GO:0031974 membrane-enclosed lumen; GO:0031981 nuclear lumen; GO:00329…	GO:0003824 catalytic activity; GO:0003924 GTPase activity; GO:0016462 pyrophosphatase activity; GO:0016787 hydrolase activity; GO:0016817 hydrolase activity, acting on acid anhydrides; GO:0016818 hydrolase activity, acting on acid anhydrides, in phosphorus-containing anhydrides; GO:0017111 nucleoside-triphosphatase activity;	PF00009; PF03144; PF03764; PF00679	Elongation factor Tu GTP binding domain; Elongation factor Tu domain 2; Elongation factor G, domain IV; Elongation factor G C-terminus	J	KOG0468	U5 snRNP-specific protein
Q80XC3	USP6 N-terminal-like protein OS=Mus musculus OX=10090 GN=Usp6nl PE=1 SV=2	Usp6nl	93.572	0.965	0.869	1.046	1.104	0.989	0.867	1.076	1.08	1.015	0.839	1.096	1.064	0.867	0.00153027	0.8	0.000228813	1.084	0.0155672	1.094	0.00766397	1.261	0.000118883	1.009	0.617611	nucleus	K20133			GO:0006810 transport; GO:0006886 intracellular protein transport; GO:0006996 organelle organization; GO:0007030 Golgi organization; GO:0008104 protein localization; GO:0009987 cellular process; GO:0010256 endomembrane system organization; GO:0015031 protein transport; GO:0015833 peptide transport; GO:0016032 viral process; GO:0016043 cellular component organization; GO:0016192 vesicle-mediated tr…	GO:0000139 Golgi membrane; GO:0005622 intracellular; GO:0005623 cell; GO:0005737 cytoplasm; GO:0005794 Golgi apparatus; GO:0005802 trans-Golgi network; GO:0005829 cytosol; GO:0005886 plasma membrane; GO:0012505 endomembrane system; GO:0016020 membrane; GO:0031090 organelle membrane; GO:0031410 cytoplasmic vesicle; GO:0031982 vesicle; GO:0031984 organelle subcompartment; GO:0032588 trans-Golgi net…	GO:0005096 GTPase activator activity; GO:0005488 binding; GO:0005515 protein binding; GO:0008047 enzyme activator activity; GO:0017016 Ras GTPase binding; GO:0017137 Rab GTPase binding; GO:0019899 enzyme binding; GO:0030234 enzyme regulator activity; GO:0030695 GTPase regulator activity; GO:0031267 small GTPase binding; GO:0051020 GTPase binding; GO:0060589 nucleoside-triphosphatase regulator act…			S	KOG1102	Rab6 GTPase activator GAPCenA and related TBC domain proteins
Q9CZJ1	Probable U3 small nucleolar RNA-associated protein 11 OS=Mus musculus OX=10090 GN=Utp11 PE=2 SV=1	Utp11	30.55	1.184	1.089	0.923	0.837									0.92		1.18		0.78		0.707		0.769		0.907		nucleus	K14769			GO:0006139 nucleobase-containing compound metabolic process; GO:0006364 rRNA processing; GO:0006396 RNA processing; GO:0006725 cellular aromatic compound metabolic process; GO:0006807 nitrogen compound metabolic process; GO:0007275 multicellular organism development; GO:0007399 nervous system development; GO:0008152 metabolic process; GO:0009987 cellular process; GO:0010467 gene expression; GO:00…	GO:0005576 extracellular region; GO:0005615 extracellular space; GO:0005622 intracellular; GO:0005623 cell; GO:0005634 nucleus; GO:0005654 nucleoplasm; GO:0005730 nucleolus; GO:0005737 cytoplasm; GO:0030684 preribosome; GO:0031974 membrane-enclosed lumen; GO:0031981 nuclear lumen; GO:0032040 small-subunit processome; GO:0032991 protein-containing complex; GO:0043226 organelle; GO:0043227 membrane…				S	KOG3237	Uncharacterized conserved protein
P50518	V-type proton ATPase subunit E 1 OS=Mus musculus OX=10090 GN=Atp6v1e1 PE=1 SV=2	Atp6v1e1	26.157	0.931	1.092	0.987	0.999	0.979	1.127	0.969	0.964	0.92	1.087	1.004	0.988	1.168	0.00216882	1.117	0.00194607	1.046	0.105021	1.043	0.125128	0.893	0.00184362	0.997	0.845696	cytoplasm	K02150	ATPeV1E; V-type H+-transporting ATPase subunit E	mmu04966 Collecting duct acid secretion; mmu05165 Human papillomavirus infection; mmu00190 Oxidative phosphorylation; mmu01100 Metabolic pathways; mmu04721 Synaptic vesicle cycle; mmu05323 Rheumatoid arthritis; mmu04150 mTOR signaling pathway; mmu04145 Phagosome	GO:0006810 transport; GO:0006811 ion transport; GO:0006812 cation transport; GO:0015672 monovalent inorganic cation transport; GO:0015988 energy coupled proton transmembrane transport, against electrochemical gradient; GO:0034220 ion transmembrane transport; GO:0051179 localization; GO:0051234 establishment of localization; GO:0055085 transmembrane transport; GO:0098655 cation transmembrane trans…	GO:0005622 intracellular; GO:0005623 cell; GO:0005737 cytoplasm; GO:0005768 endosome; GO:0005829 cytosol; GO:0005886 plasma membrane; GO:0005902 microvillus; GO:0012505 endomembrane system; GO:0016020 membrane; GO:0016324 apical plasma membrane; GO:0031410 cytoplasmic vesicle; GO:0031982 vesicle; GO:0042995 cell projection; GO:0043226 organelle; GO:0043227 membrane-bounded organelle; GO:0043229 i…	GO:0003824 catalytic activity; GO:0005215 transporter activity; GO:0005488 binding; GO:0005515 protein binding; GO:0008324 cation transmembrane transporter activity; GO:0008553 proton-exporting ATPase activity, phosphorylative mechanism; GO:0015075 ion transmembrane transporter activity; GO:0015077 monovalent inorganic cation transmembrane transporter activity; GO:0015078 proton transmembrane tra…			C	KOG1664	Vacuolar H+-ATPase V1 sector, subunit E
P46938	Transcriptional coactivator YAP1 OS=Mus musculus OX=10090 GN=Yap1 PE=1 SV=2	Yap1	52.383	0.922	1.02	0.999	1.062	1.017	0.976	1.018	1.002	0.951	0.985	1.034	1.083	1.031	0.377204	0.977	0.236006	1.056	0.147001	1.089	0.0830085	1.056	0.116287	1.031	0.295198	nucleus	K16687	YAP1; transcriptional coactivator YAP1	mmu04390 Hippo signaling pathway; mmu04392 Hippo signaling pathway - multiple species	GO:0000902 cell morphogenesis; GO:0001101 response to acid chemical; GO:0001568 blood vessel development; GO:0001570 vasculogenesis; GO:0001763 morphogenesis of a branching structure; GO:0001894 tissue homeostasis; GO:0001944 vasculature development; GO:0002009 morphogenesis of an epithelium; GO:0002682 regulation of immune system process; GO:0003007 heart morphogenesis; GO:0003008 system process…	GO:0005622 intracellular; GO:0005623 cell; GO:0005634 nucleus; GO:0005654 nucleoplasm; GO:0005667 transcription regulator complex; GO:0005737 cytoplasm; GO:0005829 cytosol; GO:0016020 membrane; GO:0031974 membrane-enclosed lumen; GO:0031981 nuclear lumen; GO:0032991 protein-containing complex; GO:0043226 organelle; GO:0043227 membrane-bounded organelle; GO:0043229 intracellular organelle; GO:0043…	GO:0000976 transcription regulatory region sequence-specific DNA binding; GO:0000977 RNA polymerase II transcription regulatory region sequence-specific DNA binding; GO:0000978 RNA polymerase II cis-regulatory region sequence-specific DNA binding; GO:0000987 cis-regulatory region sequence-specific DNA binding; GO:0001067 regulatory region nucleic acid binding; GO:0003676 nucleic acid binding; GO:…	PF00397	WW domain	K	KOG0940	Ubiquitin protein ligase RSP5/NEDD4
Q91VW9	Zinc finger protein with KRAB and SCAN domains 3 OS=Mus musculus OX=10090 GN=Zkscan3 PE=1 SV=1	Zkscan3	62.641																									nucleus	K09229			GO:0000122 negative regulation of transcription by RNA polymerase II; GO:0006355 regulation of transcription, DNA-templated; GO:0006357 regulation of transcription by RNA polymerase II; GO:0006996 organelle organization; GO:0007033 vacuole organization; GO:0007040 lysosome organization; GO:0009889 regulation of biosynthetic process; GO:0009890 negative regulation of biosynthetic process; GO:00098…	GO:0005622 intracellular; GO:0005623 cell; GO:0005634 nucleus; GO:0005654 nucleoplasm; GO:0005737 cytoplasm; GO:0005829 cytosol; GO:0031974 membrane-enclosed lumen; GO:0031981 nuclear lumen; GO:0043226 organelle; GO:0043227 membrane-bounded organelle; GO:0043229 intracellular organelle; GO:0043231 intracellular membrane-bounded organelle; GO:0043233 organelle lumen; GO:0070013 intracellular organ…	GO:0000976 transcription regulatory region sequence-specific DNA binding; GO:0000977 RNA polymerase II transcription regulatory region sequence-specific DNA binding; GO:0000978 RNA polymerase II cis-regulatory region sequence-specific DNA binding; GO:0000981 DNA-binding transcription factor activity, RNA polymerase II-specific; GO:0000987 cis-regulatory region sequence-specific DNA binding; GO:00…	PF02023; PF00096	SCAN domain; Zinc finger, C2H2 type	K	KOG1721	FOG: Zn-finger
[truncated: 7,512 more rows]
